# Supplementary material for: 6-(2-Methyl­prop­yl)-4-oxo-2-sulfanyl­idene-1,2,3,4-tetra­hydro­pyrimidine-5-carbonitrile
Source: Acta Crystallogr Sect E Struct Rep Online. 2012 Feb 10;68(Pt 3):o676–7. doi: 10.1107/S1600536812005119 (PMC3295462; doi:10.1107/S1600536812005119)
Supplement: Supplementary file 1 [file e-68-0o676-sup1.cif]

##############################################################################
#                                                                            #
# This CIF contains the data in a paper accepted for publication in          #
# Acta Crystallographica Section E. It conforms to the requirements of       #
# Notes for Authors for Acta Crystallographica Section E, and has been       #
# peer reviewed under the auspices of the IUCr Commission on Journals.       #
#                                                                            #
# Full details of the Crystallographic Information File format               #
# are given in the paper "The Crystallographic Information File (CIF):       #
# a New Standard Archive File for Crystallography" by S. R. Hall, F. H.      #
# Allen and I. D. Brown [Acta Cryst. (1991), A47, 655-685].                  #
#                                                                            #
# The current version of the core CIF dictionary is obtainable from          #
# ftp://ftp.iucr.org/pub/cif_core.dic.                                       #
#                                                                            #
# Software is freely available for graphical display of the structure(s)     #
# in this CIF. For information consult the CIF software page                 #
# http://www.iucr.org/resources/cif/software.                                #
#                                                                            #
# This file may be used for bona fide research purposes within the           #
# scientific community so long as proper attribution is given to the journal # 
# article from which it was obtained.                                        #
#                                                                            #
##############################################################################
data_global
_audit_creation_method     SHELXL-97
_journal_date_recd_electronic     2012-02-05
_journal_date_accepted     2012-02-06
_journal_name_full     'Acta Crystallographica, Section E'
_journal_year     2012
_journal_volume     68
_journal_issue      3
_journal_page_first     o676
_journal_page_last     o677
_journal_paper_category     QO
_journal_paper_doi     10.1107/S1600536812005119
_journal_coeditor_code     HG5174
_publ_contact_author_name     'Edward R. T. Tiekink'
_publ_contact_author_address
;
Department of Chemistry
University of Malaya
50603 Kuala Lumpur
Malaysia
;
_publ_contact_author_email     edward.tiekink@gmail.com
_publ_contact_author_fax     '+60 3 7967 4193'
_publ_contact_author_phone     '+60 3 7967 6775'
_publ_section_title
;\
6-(2-Methylpropyl)-4-oxo-2-sulfanylidene-1,2,3,4-tetrahydropyrimidine-5-\
carbonitrile
;
loop_
    _publ_author_name
    _publ_author_footnote
    _publ_author_address
    'Omar A. Al-Deeb' .
;
Department of Pharmaceutical Chemistry
College of Pharmacy
King Saud University
Riyadh 11451
Saudi Arabia
;
    'Ali A. El-Emam'
;
Additional correspondence author, e-mail: elemam5@hotmail.com.
;
;
Department of Pharmaceutical Chemistry
College of Pharmacy
King Saud University
Riyadh 11451
Saudi Arabia
;
    'Abdulghafoor A. Al-Turkistani' .
;
Department of Pharmaceutical Chemistry
College of Pharmacy
King Saud University
Riyadh 11451
Saudi Arabia
;
    'Ng, Seik Weng' .
;
Department of Chemistry
University of Malaya
50603 Kuala Lumpur
Malaysia
and Chemistry Department
Faculty of Science
King Abdulaziz University
PO Box 80203 Jeddah
Saudi Arabia
;
    'Tiekink, Edward R. T.' .
;
Department of Chemistry
University of Malaya
50603 Kuala Lumpur
Malaysia
;
data_I
_audit_creation_method     SHELXL97
_chemical_name_systematic
;
6-(2-Methylpropyl)-4-oxo-2-sulfanylidene-1,2,3,4-tetrahydropyrimidine-5-
carbonitrile
;
_chemical_name_common     ?
_chemical_formula_moiety     'C9 H11 N3 O S'
_chemical_formula_sum     'C9 H11 N3 O S'
_chemical_formula_iupac     'C9 H11 N3 O S'
_chemical_formula_weight     209.27
_chemical_melting_point     ?
_symmetry_cell_setting     monoclinic
_symmetry_space_group_name_H-M     'C 2/c'
_symmetry_space_group_name_Hall     '-C 2yc'
loop_
    _symmetry_equiv_pos_as_xyz
    'x, y, z'
    '-x, y, -z+1/2'
    'x+1/2, y+1/2, z'
    '-x+1/2, y+1/2, -z+1/2'
    '-x, -y, -z'
    'x, -y, z-1/2'
    '-x+1/2, -y+1/2, -z'
    'x+1/2, -y+1/2, z-1/2'
_cell_length_a     25.8985(6)
_cell_length_b     7.0479(2)
_cell_length_c     11.1811(2)
_cell_angle_alpha     90.00
_cell_angle_beta     98.527(2)
_cell_angle_gamma     90.00
_cell_volume     2018.33(8)
_cell_formula_units_Z     8
_cell_measurement_reflns_used     4317
_cell_measurement_theta_min     3.9945
_cell_measurement_theta_max     76.1397
_cell_measurement_temperature     100(2)
_exptl_crystal_description     needle
_exptl_crystal_colour     colourless
_exptl_crystal_size_max     0.35
_exptl_crystal_size_mid     0.20
_exptl_crystal_size_min     0.03
_exptl_crystal_density_diffrn     1.377
_exptl_crystal_density_meas     ?
_exptl_crystal_density_method     'not measured'
_exptl_crystal_F_000     880
_exptl_absorpt_coefficient_mu     2.620
_exptl_absorpt_correction_type     multi-scan
_exptl_absorpt_process_details     '(CrysAlis PRO; Agilent, 2011)'
_exptl_absorpt_correction_T_min     0.4608
_exptl_absorpt_correction_T_max     0.9255
_diffrn_ambient_temperature     100(2)
_diffrn_radiation_type     CuK\a
_diffrn_radiation_wavelength     1.54184
_diffrn_radiation_source     'SuperNova (Cu) X-ray Source'
_diffrn_radiation_monochromator     mirror
_diffrn_measurement_device_type
                     'Agilent SuperNova Dual diffractometer with Atlas detector'
_diffrn_measurement_method     \w
_diffrn_detector_area_resol_mean     10.4041
_diffrn_reflns_number     6870
_diffrn_reflns_av_R_equivalents     0.0235
_diffrn_reflns_av_sigmaI/netI     0.0196
_diffrn_reflns_theta_min     6.51
_diffrn_reflns_theta_max     76.33
_diffrn_reflns_theta_full     76.33
_diffrn_measured_fraction_theta_max     0.994
_diffrn_measured_fraction_theta_full     0.994
_diffrn_reflns_limit_h_min     -31
_diffrn_reflns_limit_h_max     32
_diffrn_reflns_limit_k_min     -8
_diffrn_reflns_limit_k_max     8
_diffrn_reflns_limit_l_min     -14
_diffrn_reflns_limit_l_max     10
_diffrn_standards_number     0
_diffrn_standards_interval_count     0
_diffrn_standards_interval_time     0
_diffrn_standards_decay_%     0
_refine_special_details
;
Refinement of <i>F</i>^2^ against ALL reflections. The weighted <i>R</i>-factor
<i>wR</i> and goodness of fit <i>S</i> are based on <i>F</i>^2^, conventional
<i>R</i>-factors <i>R</i> are based on <i>F</i>, with <i>F</i> set to zero for
negative <i>F</i>^2^. The threshold expression of <i>F</i>^2^ >
\s(<i>F</i>^2^) is used only for calculating <i>R</i>-factors(gt) <i>etc</i>.
and is not relevant to the choice of reflections for refinement.
<i>R</i>-factors based on <i>F</i>^2^ are statistically about twice as large
as those based on <i>F</i>, and <i>R</i>-factors based on ALL data will be
even larger.
;
_reflns_number_total     2102
_reflns_number_gt     1989
_reflns_threshold_expression     I>2\s(I)
_refine_ls_structure_factor_coef     Fsqd
_refine_ls_matrix_type     full
_refine_ls_R_factor_all     0.0311
_refine_ls_R_factor_gt     0.0297
_refine_ls_wR_factor_gt     0.0841
_refine_ls_wR_factor_ref     0.0857
_refine_ls_goodness_of_fit_ref     1.034
_refine_ls_restrained_S_all     1.034
_refine_ls_number_reflns     2102
_refine_ls_number_parameters     135
_refine_ls_number_restraints     2
_refine_ls_hydrogen_treatment     mixed
_refine_ls_weighting_scheme     calc
_refine_ls_weighting_details
       'calc w = 1/[\s^2^(Fo^2^)+(0.0528P)^2^+1.3984P] where P=(Fo^2^+2Fc^2^)/3'
_atom_sites_solution_hydrogens     geom
_atom_sites_solution_primary     direct
_atom_sites_solution_secondary     difmap
_refine_ls_shift/su_max     0.002
_refine_ls_shift/su_mean     0.000
_refine_diff_density_max     0.265
_refine_diff_density_min     -0.284
_refine_ls_extinction_method     none
_refine_ls_extinction_coef     ?
loop_
    _atom_type_symbol
    _atom_type_description
    _atom_type_scat_dispersion_real
    _atom_type_scat_dispersion_imag
    _atom_type_scat_source
    'C' 'C' 0.0181 0.0091
                         'International Tables Vol C Tables 4.2.6.8 and 6.1.1.4'
    'H' 'H' 0.0000 0.0000
                         'International Tables Vol C Tables 4.2.6.8 and 6.1.1.4'
    'N' 'N' 0.0311 0.0180
                         'International Tables Vol C Tables 4.2.6.8 and 6.1.1.4'
    'O' 'O' 0.0492 0.0322
                         'International Tables Vol C Tables 4.2.6.8 and 6.1.1.4'
    'S' 'S' 0.3331 0.5567
                         'International Tables Vol C Tables 4.2.6.8 and 6.1.1.4'
_computing_data_collection     'CrysAlis PRO (Agilent, 2011)'
_computing_cell_refinement     'CrysAlis PRO (Agilent, 2011)'
_computing_data_reduction     'CrysAlis PRO (Agilent, 2011)'
_computing_structure_solution     'SHELXS97 (Sheldrick, 2008)'
_computing_structure_refinement     'SHELXL97 (Sheldrick, 2008)'
_computing_molecular_graphics
;
ORTEP-3 (Farrugia, 1997) and DIAMOND (Brandenburg, 2006)
;
_computing_publication_material     'publCIF (Westrip, 2010)'
loop_
    _atom_site_type_symbol
    _atom_site_label
    _atom_site_fract_x
    _atom_site_fract_y
    _atom_site_fract_z
    _atom_site_U_iso_or_equiv
    _atom_site_adp_type
    _atom_site_calc_flag
    _atom_site_refinement_flags
    _atom_site_occupancy
    _atom_site_symmetry_multiplicity
    _atom_site_disorder_assembly
    _atom_site_disorder_group
    S S1 0.550100(11) 0.21184(4) 0.42164(3) 0.01651(12) Uani d . 1 1 . .
    O O1 0.43446(3) 0.31829(14) 0.72665(8) 0.0189(2) Uani d . 1 1 . .
    N N1 0.44705(4) 0.25643(16) 0.37760(9) 0.0154(2) Uani d D 1 1 . .
    N N2 0.48422(4) 0.27666(15) 0.57730(9) 0.0143(2) Uani d D 1 1 . .
    N N3 0.30186(4) 0.37646(18) 0.58639(10) 0.0225(3) Uani d . 1 1 . .
    C C1 0.49111(5) 0.24972(18) 0.46022(11) 0.0144(2) Uani d . 1 1 . .
    C C2 0.43658(5) 0.30269(17) 0.61833(11) 0.0146(3) Uani d . 1 1 . .
    C C3 0.39202(5) 0.31030(17) 0.52342(11) 0.0150(3) Uani d . 1 1 . .
    C C4 0.39788(5) 0.28817(16) 0.40487(11) 0.0151(3) Uani d . 1 1 . .
    C C5 0.34180(5) 0.34614(19) 0.55782(10) 0.0166(3) Uani d . 1 1 . .
    C C6 0.35440(5) 0.29348(18) 0.30154(11) 0.0165(3) Uani d . 1 1 . .
    H H6A 0.3644 0.3779 0.2381 0.020 Uiso calc R 1 1 . .
    H H6B 0.3232 0.3490 0.3297 0.020 Uiso calc R 1 1 . .
    C C7 0.33981(5) 0.09633(18) 0.24532(10) 0.0160(3) Uani d . 1 1 . .
    H H7 0.3698 0.0480 0.2073 0.019 Uiso calc R 1 1 . .
    C C8 0.29278(5) 0.1211(2) 0.14684(12) 0.0246(3) Uani d . 1 1 . .
    H H8A 0.3012 0.2133 0.0870 0.037 Uiso calc R 1 1 . .
    H H8B 0.2629 0.1670 0.1831 0.037 Uiso calc R 1 1 . .
    H H8C 0.2840 -0.0010 0.1071 0.037 Uiso calc R 1 1 . .
    C C9 0.32809(5) -0.0459(2) 0.34028(12) 0.0221(3) Uani d . 1 1 . .
    H H9A 0.3589 -0.0599 0.4022 0.033 Uiso calc R 1 1 . .
    H H9B 0.3193 -0.1689 0.3017 0.033 Uiso calc R 1 1 . .
    H H9C 0.2986 -0.0004 0.3780 0.033 Uiso calc R 1 1 . .
    H H1N 0.4514(7) 0.243(3) 0.3021(9) 0.026(4) Uiso d D 1 1 . .
    H H2N 0.5113(5) 0.275(3) 0.6341(13) 0.023(4) Uiso d D 1 1 . .
loop_
    _atom_site_aniso_label
    _atom_site_aniso_U_11
    _atom_site_aniso_U_22
    _atom_site_aniso_U_33
    _atom_site_aniso_U_12
    _atom_site_aniso_U_13
    _atom_site_aniso_U_23
    S1 0.01253(17) 0.02143(19) 0.01565(18) 0.00095(10) 0.00231(11) 0.00078(10)
    O1 0.0159(4) 0.0270(5) 0.0136(4) 0.0004(4) 0.0013(3) -0.0010(3)
    N1 0.0141(5) 0.0193(5) 0.0125(5) -0.0002(4) 0.0014(4) -0.0001(4)
    N2 0.0112(5) 0.0176(5) 0.0134(5) 0.0001(4) -0.0003(4) -0.0001(4)
    N3 0.0173(5) 0.0264(6) 0.0232(5) 0.0018(5) 0.0018(4) -0.0033(5)
    C1 0.0153(6) 0.0121(5) 0.0155(6) -0.0014(4) 0.0009(4) 0.0007(4)
    C2 0.0137(6) 0.0130(6) 0.0168(6) -0.0004(4) 0.0016(5) 0.0000(4)
    C3 0.0128(6) 0.0149(6) 0.0167(6) -0.0003(4) 0.0006(4) -0.0003(4)
    C4 0.0139(6) 0.0122(6) 0.0186(6) -0.0003(4) 0.0009(5) 0.0006(4)
    C5 0.0165(6) 0.0168(6) 0.0152(5) 0.0002(5) -0.0014(4) -0.0016(4)
    C6 0.0150(6) 0.0183(7) 0.0152(6) 0.0013(4) -0.0012(5) -0.0003(4)
    C7 0.0122(5) 0.0193(6) 0.0162(5) 0.0005(4) 0.0011(4) -0.0028(5)
    C8 0.0230(7) 0.0251(7) 0.0224(6) 0.0030(5) -0.0075(5) -0.0055(5)
    C9 0.0201(6) 0.0233(7) 0.0224(6) -0.0050(5) 0.0014(5) 0.0004(5)
_geom_special_details
;
All e.s.d.'s (except the e.s.d. in the dihedral angle between two l.s. planes)
are estimated using the full covariance matrix. The cell e.s.d.'s are taken
into account individually in the estimation of e.s.d.'s in distances, angles
and torsion angles; correlations between e.s.d.'s in cell parameters are only
used when they are defined by crystal symmetry. An approximate (isotropic)
treatment of cell e.s.d.'s is used for estimating e.s.d.'s involving l.s.
planes.
;
loop_
    _geom_bond_atom_site_label_1
    _geom_bond_atom_site_label_2
    _geom_bond_site_symmetry_2
    _geom_bond_distance
    _geom_bond_publ_flag
    S1 C1 . 1.6693(13) ?
    O1 C2 . 1.2254(15) ?
    N1 C1 . 1.3583(16) ?
    N1 C4 . 1.3711(16) ?
    N1 H1N . 0.873(9) ?
    N2 C1 . 1.3605(16) ?
    N2 C2 . 1.3909(16) ?
    N2 H2N . 0.874(9) ?
    N3 C5 . 1.1470(17) ?
    C2 C3 . 1.4482(17) ?
    C3 C4 . 1.3653(18) ?
    C3 C5 . 1.4323(17) ?
    C4 C6 . 1.4895(17) ?
    C6 C7 . 1.5486(17) ?
    C6 H6A . 0.9900 ?
    C6 H6B . 0.9900 ?
    C7 C9 . 1.5232(18) ?
    C7 C8 . 1.5261(16) ?
    C7 H7 . 1.0000 ?
    C8 H8A . 0.9800 ?
    C8 H8B . 0.9800 ?
    C8 H8C . 0.9800 ?
    C9 H9A . 0.9800 ?
    C9 H9B . 0.9800 ?
    C9 H9C . 0.9800 ?
loop_
    _geom_angle_atom_site_label_1
    _geom_angle_atom_site_label_2
    _geom_angle_atom_site_label_3
    _geom_angle_site_symmetry_1
    _geom_angle_site_symmetry_3
    _geom_angle
    _geom_angle_publ_flag
    C1 N1 C4 . . 124.66(11) ?
    C1 N1 H1N . . 116.1(12) ?
    C4 N1 H1N . . 119.2(12) ?
    C1 N2 C2 . . 125.81(10) ?
    C1 N2 H2N . . 119.4(12) ?
    C2 N2 H2N . . 114.7(12) ?
    N1 C1 N2 . . 115.64(11) ?
    N1 C1 S1 . . 122.58(9) ?
    N2 C1 S1 . . 121.77(9) ?
    O1 C2 N2 . . 120.65(11) ?
    O1 C2 C3 . . 124.98(11) ?
    N2 C2 C3 . . 114.37(10) ?
    C4 C3 C5 . . 121.13(11) ?
    C4 C3 C2 . . 121.06(11) ?
    C5 C3 C2 . . 117.79(11) ?
    N1 C4 C3 . . 118.37(11) ?
    N1 C4 C6 . . 116.87(11) ?
    C3 C4 C6 . . 124.75(12) ?
    N3 C5 C3 . . 179.16(14) ?
    C4 C6 C7 . . 113.78(10) ?
    C4 C6 H6A . . 108.8 ?
    C7 C6 H6A . . 108.8 ?
    C4 C6 H6B . . 108.8 ?
    C7 C6 H6B . . 108.8 ?
    H6A C6 H6B . . 107.7 ?
    C9 C7 C8 . . 110.98(10) ?
    C9 C7 C6 . . 111.67(10) ?
    C8 C7 C6 . . 108.10(10) ?
    C9 C7 H7 . . 108.7 ?
    C8 C7 H7 . . 108.7 ?
    C6 C7 H7 . . 108.7 ?
    C7 C8 H8A . . 109.5 ?
    C7 C8 H8B . . 109.5 ?
    H8A C8 H8B . . 109.5 ?
    C7 C8 H8C . . 109.5 ?
    H8A C8 H8C . . 109.5 ?
    H8B C8 H8C . . 109.5 ?
    C7 C9 H9A . . 109.5 ?
    C7 C9 H9B . . 109.5 ?
    H9A C9 H9B . . 109.5 ?
    C7 C9 H9C . . 109.5 ?
    H9A C9 H9C . . 109.5 ?
    H9B C9 H9C . . 109.5 ?
loop_
    _geom_torsion_atom_site_label_1
    _geom_torsion_atom_site_label_2
    _geom_torsion_atom_site_label_3
    _geom_torsion_atom_site_label_4
    _geom_torsion_site_symmetry_1
    _geom_torsion_site_symmetry_2
    _geom_torsion_site_symmetry_3
    _geom_torsion_site_symmetry_4
    _geom_torsion
    _geom_torsion_publ_flag
    C4 N1 C1 N2 . . . . 0.16(19) ?
    C4 N1 C1 S1 . . . . -179.61(10) ?
    C2 N2 C1 N1 . . . . 2.54(19) ?
    C2 N2 C1 S1 . . . . -177.70(9) ?
    C1 N2 C2 O1 . . . . 177.06(12) ?
    C1 N2 C2 C3 . . . . -3.35(18) ?
    O1 C2 C3 C4 . . . . -178.83(12) ?
    N2 C2 C3 C4 . . . . 1.60(17) ?
    O1 C2 C3 C5 . . . . 2.58(19) ?
    N2 C2 C3 C5 . . . . -176.99(11) ?
    C1 N1 C4 C3 . . . . -1.67(19) ?
    C1 N1 C4 C6 . . . . 179.07(12) ?
    C5 C3 C4 N1 . . . . 179.23(11) ?
    C2 C3 C4 N1 . . . . 0.68(18) ?
    C5 C3 C4 C6 . . . . -1.58(19) ?
    C2 C3 C4 C6 . . . . 179.87(11) ?
    N1 C4 C6 C7 . . . . 72.88(14) ?
    C3 C4 C6 C7 . . . . -106.32(14) ?
    C4 C6 C7 C9 . . . . 53.98(14) ?
    C4 C6 C7 C8 . . . . 176.33(11) ?
loop_
    _geom_hbond_atom_site_label_D
    _geom_hbond_atom_site_label_H
    _geom_hbond_atom_site_label_A
    _geom_hbond_site_symmetry_A
    _geom_hbond_distance_DH
    _geom_hbond_distance_HA
    _geom_hbond_distance_DA
    _geom_hbond_angle_DHA
    N1 H1N S1 2_655 0.873(9) 2.506(10) 3.3723(11) 171.8(16)
    N2 H2N O1 2_656 0.874(9) 1.960(10) 2.8210(14) 168.2(17)
