# Supplementary material for: 6-(2-Methyl­prop­yl)-4-oxo-2-sulfanyl­idene-1,2,3,4-tetra­hydro­pyrimidine-5-carbonitrile
Source: Acta Crystallogr Sect E Struct Rep Online. 2012 Feb 10;68(Pt 3):o676–7. doi: 10.1107/S1600536812005119 (PMC3295462; doi:10.1107/S1600536812005119)
Supplement: Supplementary file 2 [file e-68-0o676-Isup2.hkl]

# 
# h,k,l, Fc-squared, Fo-squared, sigma(Fo-squared) and status flag 
# 
data_I
_shelx_title '  C2/c' 
_shelx_refln_list_code          4 
_shelx_F_calc_maximum      197.62 
_exptl_crystal_F_000       880.00 
_reflns_d_resolution_high  0.7934 
 
loop_ 
 _symmetry_equiv_pos_as_xyz 
 'x, y, z' 
 '-x, y, -z+1/2' 
 'x+1/2, y+1/2, z' 
 '-x+1/2, y+1/2, -z+1/2' 
 '-x, -y, -z' 
 'x, -y, z-1/2' 
 '-x+1/2, -y+1/2, -z' 
 'x+1/2, -y+1/2, z-1/2' 
 
_cell_length_a    25.8985 
_cell_length_b     7.0479 
_cell_length_c    11.1811 
_cell_angle_alpha  90.000 
_cell_angle_beta   98.527 
_cell_angle_gamma  90.000 
 
_shelx_F_squared_multiplier     1.000 
 
loop_ 
 _refln_index_h 
 _refln_index_k 
 _refln_index_l 
 _refln_F_squared_calc 
 _refln_F_squared_meas 
 _refln_F_squared_sigma 
 _refln_observed_status 
   4   0   0      288.09      275.05      6.31 o 
   6   0   0     5425.32     4794.91     37.12 o 
   8   0   0    30751.67    27900.99    102.48 o 
  10   0   0     8099.05     7707.79    104.35 o 
  12   0   0     1683.27     1672.57     23.40 o 
  14   0   0     1099.02      978.41     33.28 o 
  16   0   0     1921.05     1899.07     64.10 o 
  18   0   0    13034.01    13273.90    329.53 o 
  20   0   0    13555.45    14057.20    181.67 o 
  22   0   0      571.02      552.31     24.62 o 
  24   0   0      578.42      613.13     26.20 o 
  26   0   0     1605.65     1630.71     40.75 o 
  28   0   0     2053.02     2069.68     41.12 o 
  30   0   0      419.08      437.71     26.48 o 
  32   0   0     1793.76     1713.90     37.91 o 
   1   1   0      282.52      323.00      5.11 o 
   3   1   0     2063.67     1930.62     27.49 o 
   5   1   0     4062.69     4013.97     26.17 o 
   7   1   0      114.17      148.12      3.86 o 
   9   1   0      854.73      874.65     15.73 o 
  11   1   0      269.53      279.29      6.17 o 
  13   1   0        2.12       -0.23      1.35 o 
  15   1   0     1130.80     1127.34     41.80 o 
  17   1   0       62.33       72.37     11.73 o 
  19   1   0      175.11      180.68     13.18 o 
  21   1   0       41.59       38.08      5.43 o 
  23   1   0     2083.51     2033.27     49.84 o 
  25   1   0      103.76       96.22      9.24 o 
  27   1   0      329.25      308.39     15.08 o 
  29   1   0       22.87       21.82      4.61 o 
  31   1   0      303.99      312.26     22.09 o 
   4   2   0     2594.89     2462.69     41.81 o 
   6   2   0     3538.99     3772.84    120.60 o 
   8   2   0     2204.15     2136.13     56.35 o 
  10   2   0     5068.31     5180.66     31.10 o 
  12   2   0     2166.37     2367.83     37.93 o 
  14   2   0      305.96      329.60     24.15 o 
  16   2   0     2580.77     2695.74     73.16 o 
  18   2   0     5615.05     5492.61    109.95 o 
  20   2   0     8332.90     8201.71    125.54 o 
  22   2   0      302.18      286.27     19.72 o 
  24   2   0     1963.36     2008.89     50.97 o 
  26   2   0      756.61      774.53     23.77 o 
  28   2   0      769.90      783.14     18.12 o 
  30   2   0     1609.33     1459.56     77.41 o 
   1   3   0     8656.76     9544.08     75.50 o 
   3   3   0     5348.54     5673.40    245.93 o 
   5   3   0      931.14     1140.94     26.57 o 
   7   3   0      406.88      390.73     15.21 o 
   9   3   0       53.43       55.84      6.20 o 
  11   3   0     2666.04     2909.10     53.02 o 
  13   3   0     1716.87     1875.98     63.67 o 
  15   3   0      186.01      151.65     19.27 o 
  17   3   0        3.16        6.85      5.28 o 
  19   3   0       68.71       60.25     13.86 o 
  21   3   0     1406.55     1483.55     63.89 o 
  23   3   0     4286.83     4337.94     73.85 o 
  25   3   0      656.46      647.79     26.75 o 
  27   3   0      352.36      375.53     11.11 o 
  29   3   0     1230.07     1174.69     42.31 o 
   0   4   0     4310.29     4618.12     83.20 o 
   2   4   0    17466.96    18678.04    153.82 o 
   4   4   0     1818.67     2060.41     25.78 o 
   6   4   0      394.99      468.48     15.60 o 
   8   4   0       90.40      134.90      8.67 o 
  10   4   0     1384.50     1451.59     27.65 o 
  12   4   0      146.13      141.19     12.19 o 
  14   4   0      261.90      247.92     14.68 o 
  16   4   0     1114.18     1126.41     23.75 o 
  18   4   0     2091.97     2205.20     43.76 o 
  20   4   0      579.32      575.77     21.97 o 
  22   4   0     2732.06     2969.66     63.14 o 
  24   4   0      436.16      463.39     18.34 o 
  26   4   0     1070.06     1082.64     20.22 o 
  28   4   0       60.44       50.04      4.01 o 
   1   5   0     1166.11     1405.20     27.64 o 
   3   5   0     1187.99     1289.51     37.28 o 
   5   5   0     1094.09     1306.78     37.94 o 
   7   5   0      995.14     1050.21     33.14 o 
   9   5   0     1252.25     1376.36     22.75 o 
  11   5   0     1430.53     1500.41     25.62 o 
  13   5   0     2928.35     2868.50     53.24 o 
  15   5   0        8.12       -3.95      3.95 o 
  17   5   0      247.25      262.01     13.29 o 
  19   5   0       11.38        5.99      3.13 o 
  21   5   0     2434.79     2563.41     52.90 o 
  23   5   0     3373.98     3414.55     58.31 o 
  25   5   0      721.47      699.84     22.32 o 
   0   6   0      283.84      266.72     24.84 o 
   2   6   0      541.61      554.08     25.27 o 
   4   6   0      955.30     1068.95     35.22 o 
   6   6   0      772.09      830.98     25.45 o 
   8   6   0       97.85       92.42     11.31 o 
  10   6   0        2.17        3.40      5.08 o 
  12   6   0        0.67        3.10      3.08 o 
  14   6   0        0.37        0.34      7.72 o 
  16   6   0        0.60        2.45      5.62 o 
  18   6   0       87.13       89.64     12.44 o 
  20   6   0      210.63      202.24     10.21 o 
  22   6   0      351.18      317.18     13.84 o 
   1   7   0       58.44       72.44      7.58 o 
   3   7   0        9.08       12.89      3.62 o 
   5   7   0      308.01      318.06     15.02 o 
   7   7   0      196.33      226.50     16.28 o 
   9   7   0     3238.38     3447.93     70.87 o 
  11   7   0      937.95      998.57     33.75 o 
  13   7   0      230.35      227.13     14.16 o 
  15   7   0       71.61       75.44      7.60 o 
  17   7   0      288.21      259.13     12.27 o 
  19   7   0      509.32      538.14     19.97 o 
   0   8   0      146.40      153.93     10.85 o 
   2   8   0      172.73      168.24      9.51 o 
   4   8   0      948.82      918.77     21.61 o 
   6   8   0      701.87      619.41     17.21 o 
   8   8   0       94.75       74.00      7.58 o 
  10   8   0      671.01      623.32     17.27 o 
  12   8   0        8.42       16.24      3.14 o 
  14   8   0      169.59      160.13      9.72 o 
 -31   1   1     3312.19     3607.11     46.78 o 
 -29   1   1      264.66      302.59     11.37 o 
 -27   1   1      111.45       92.97      8.68 o 
 -25   1   1     2572.22     2537.34     46.27 o 
 -23   1   1     1169.37     1121.30     37.27 o 
 -21   1   1       22.53       26.14      4.49 o 
 -19   1   1      183.56      205.84     20.42 o 
 -17   1   1     3585.61     3421.96     78.79 o 
 -15   1   1     9851.77     9713.95    125.52 o 
 -13   1   1    12414.34    12899.19     64.51 o 
 -11   1   1    14577.79    14896.26     82.56 o 
  -9   1   1      148.24      113.70      5.16 o 
  -7   1   1     3851.41     4232.92     40.71 o 
  -5   1   1     2308.14     2473.02     23.61 o 
  -3   1   1    13616.68    12281.62     38.10 o 
  -1   1   1     1353.49     1422.47     18.56 o 
   1   1   1    15230.24    14475.37     64.16 o 
   3   1   1     1321.17     1296.03     22.45 o 
   5   1   1     2423.53     2444.41     20.94 o 
   7   1   1       77.77       67.55      5.83 o 
   9   1   1      319.00      303.10     17.28 o 
  11   1   1      766.43      727.22     16.65 o 
  13   1   1     1996.76     2165.33     34.39 o 
  15   1   1      931.99      842.65     19.33 o 
  17   1   1      834.02      783.79     26.30 o 
  19   1   1     8730.93     8455.34     92.14 o 
  21   1   1    13623.19    12636.32    116.81 o 
  23   1   1     1483.07     1444.07     43.85 o 
  25   1   1     1358.63     1382.32     32.78 o 
  27   1   1      854.90      849.21     23.66 o 
  29   1   1      970.02     1017.22     21.57 o 
  31   1   1      157.68      159.39     12.90 o 
 -30   2   1       93.97       85.09      5.77 o 
 -28   2   1      610.11      601.55     16.33 o 
 -26   2   1      449.74      467.01     23.43 o 
 -24   2   1       29.24       24.19      6.40 o 
 -22   2   1        7.93        5.78      4.64 o 
 -20   2   1     2799.91     2912.39     84.01 o 
 -18   2   1       85.72       69.67     12.62 o 
 -16   2   1        1.73       15.50      6.26 o 
 -14   2   1       22.25       29.42      5.15 o 
 -12   2   1      260.53      175.60     11.14 o 
 -10   2   1      730.20      776.64     12.41 o 
  -8   2   1     4247.05     4654.74     80.98 o 
  -6   2   1     2166.82     2310.39     76.82 o 
  -4   2   1      617.71      543.92      9.54 o 
  -2   2   1    29069.18    28144.12    148.90 o 
   0   2   1    15470.35    15888.75     43.68 o 
   2   2   1    19983.27    20112.28    103.65 o 
   4   2   1     1805.03     2024.74     57.25 o 
   6   2   1     7706.19     7839.62     74.72 o 
   8   2   1     6977.02     7173.01     69.22 o 
  10   2   1       80.91      110.00     13.37 o 
  12   2   1      298.45      326.90     14.07 o 
  14   2   1     4251.18     4210.69     99.88 o 
  16   2   1      846.67      850.08     28.86 o 
  18   2   1     2838.82     2861.13     46.15 o 
  20   2   1      117.93      115.28     18.50 o 
  22   2   1     5402.77     5375.87     84.51 o 
  24   2   1       41.99       45.66      6.38 o 
  26   2   1      297.79      302.97     14.11 o 
  28   2   1      473.80      488.32     32.84 o 
  30   2   1       30.60       29.52      3.03 o 
 -29   3   1      295.15      342.64     15.97 o 
 -27   3   1      634.08      608.59     16.83 o 
 -25   3   1       10.52       13.58      4.25 o 
 -23   3   1      157.44      144.47     14.11 o 
 -21   3   1      807.68      795.91     44.83 o 
 -19   3   1      565.20      539.98     36.10 o 
 -17   3   1      102.99      126.48     12.39 o 
 -15   3   1     2867.19     3004.30     84.60 o 
 -13   3   1     7612.64     7976.84     85.27 o 
 -11   3   1     2912.95     3195.17     39.09 o 
  -9   3   1     2286.85     2325.79     38.55 o 
  -7   3   1      103.06      122.40      8.81 o 
  -5   3   1       23.59       32.14      7.99 o 
  -3   3   1      469.64      572.39     17.40 o 
  -1   3   1      302.29      279.93      6.73 o 
   1   3   1     2535.47     2757.61     32.71 o 
   3   3   1     1233.10     1528.47     20.62 o 
   5   3   1      463.52      463.70     16.19 o 
   7   3   1     1759.00     1742.94     24.53 o 
   9   3   1      372.38      320.72     11.13 o 
  11   3   1        6.22        3.12      3.77 o 
  13   3   1      302.75      327.18     16.34 o 
  15   3   1     1654.35     1719.87     53.05 o 
  17   3   1     1871.22     1968.25     48.34 o 
  19   3   1     3894.35     3745.85    103.68 o 
  21   3   1     5043.32     5208.14     80.81 o 
  23   3   1      760.23      829.22     31.45 o 
  25   3   1      271.35      289.45     17.04 o 
  27   3   1      910.80      947.74     18.80 o 
  29   3   1        7.47        7.00      1.70 o 
 -28   4   1       11.88       11.72      2.02 o 
 -26   4   1       63.47       51.08      5.74 o 
 -24   4   1      318.53      332.48     15.97 o 
 -22   4   1     2171.38     2302.23     45.33 o 
 -20   4   1      432.54      454.17     24.60 o 
 -18   4   1       47.42       48.91      7.21 o 
 -16   4   1        6.58        0.41      4.34 o 
 -14   4   1      617.95      589.24     16.96 o 
 -12   4   1      462.66      445.33     27.17 o 
 -10   4   1      481.27      556.39     28.16 o 
  -8   4   1     1738.57     1982.59     32.69 o 
  -4   4   1    12625.64    13804.01    371.74 o 
  -2   4   1    18519.94    19566.64    120.36 o 
   0   4   1     2917.27     2902.35     90.45 o 
   2   4   1      823.83      966.46     26.04 o 
   4   4   1     2300.76     2684.21     42.61 o 
   6   4   1     4578.82     4732.23     83.94 o 
   8   4   1     6021.22     6357.31     71.59 o 
  10   4   1     1333.92     1476.93     24.76 o 
  12   4   1      124.92      124.79     11.82 o 
  14   4   1     1026.87     1081.99     26.17 o 
  16   4   1     6336.26     6297.86    123.09 o 
  18   4   1     3174.15     3301.80     68.85 o 
  20   4   1     1381.03     1411.14     34.40 o 
  22   4   1     2921.83     3065.92     46.81 o 
  24   4   1      434.96      472.19     17.63 o 
  26   4   1      651.42      668.95     13.34 o 
  28   4   1      423.48      433.91     19.46 o 
 -25   5   1       93.43      110.61      9.02 o 
 -23   5   1      874.23      918.80     30.85 o 
 -21   5   1      172.83      174.91      9.55 o 
 -19   5   1       79.61       68.20      8.15 o 
 -17   5   1      236.13      261.39     15.58 o 
 -15   5   1       56.75       50.81     10.10 o 
 -13   5   1      208.99      205.94     18.16 o 
 -11   5   1     2574.59     2816.94     41.53 o 
  -9   5   1     1394.21     1481.46     25.26 o 
  -7   5   1       72.26       96.03     10.40 o 
  -5   5   1     1686.02     1946.91     53.45 o 
  -3   5   1      260.23      273.43     17.98 o 
  -1   5   1     3170.87     3551.27     44.57 o 
   1   5   1       99.84      117.61      9.58 o 
   3   5   1      218.73      224.40     13.01 o 
   5   5   1       15.60       26.90      5.03 o 
   7   5   1     1111.62     1153.67     23.17 o 
   9   5   1      186.36      202.44      8.76 o 
  11   5   1       21.69       27.99      4.90 o 
  13   5   1      129.38      154.07     10.55 o 
  15   5   1     1360.03     1313.77     36.69 o 
  17   5   1     1298.69     1402.41     30.15 o 
  19   5   1     1218.63     1321.70     27.95 o 
  21   5   1      577.25      596.70     20.12 o 
  23   5   1       36.19       45.52      4.52 o 
  25   5   1       92.61       94.31      6.69 o 
 -24   6   1     1197.34     1170.98     28.50 o 
 -22   6   1     1860.72     1679.39    126.20 o 
 -20   6   1      162.84      156.71     11.09 o 
 -18   6   1      158.46      165.60     14.51 o 
 -16   6   1      358.66      372.24     22.79 o 
 -14   6   1      350.16      312.23     27.64 o 
 -12   6   1      692.72      668.49     45.01 o 
 -10   6   1      469.59      516.81     25.42 o 
  -8   6   1      105.66      110.54      9.52 o 
  -6   6   1       98.08      100.61      9.04 o 
  -4   6   1    10150.09    10484.79    110.66 o 
  -2   6   1    10205.76    10634.44    110.14 o 
   0   6   1       12.72        9.59      6.24 o 
   2   6   1       33.91       47.74     12.21 o 
   4   6   1     2381.36     2535.18     56.55 o 
   6   6   1     2980.42     3045.05     81.76 o 
   8   6   1     1723.27     1833.11     49.47 o 
  10   6   1      785.16      841.59     26.85 o 
  12   6   1        5.58        5.71      3.67 o 
  14   6   1      386.97      384.88     22.95 o 
  16   6   1     6157.01     5840.42    182.89 o 
  18   6   1      432.67      418.36     21.27 o 
  20   6   1      416.74      403.16     11.48 o 
  22   6   1      579.06      562.51     16.95 o 
 -19   7   1      266.35      246.27     11.13 o 
 -17   7   1       21.19       20.83      4.53 o 
 -15   7   1       19.04       19.27      7.53 o 
 -13   7   1       89.75       70.14      8.24 o 
 -11   7   1       47.42       58.70     12.26 o 
  -9   7   1     1259.88     1256.29     27.96 o 
  -7   7   1     1550.06     1681.95     33.61 o 
  -5   7   1      114.39      120.20      9.41 o 
  -3   7   1        0.91       -1.46      3.79 o 
  -1   7   1      951.82      976.16     35.26 o 
   1   7   1      613.20      620.74     27.29 o 
   3   7   1      135.26      135.27     13.18 o 
   5   7   1      194.96      202.93     15.70 o 
   7   7   1      130.09      129.27     12.74 o 
   9   7   1      357.00      372.29     20.44 o 
  11   7   1       24.73       29.13      9.90 o 
  13   7   1      344.41      313.33     26.25 o 
  15   7   1        6.41        0.83      4.87 o 
  17   7   1     1005.96      914.34     21.73 o 
  19   7   1      358.69      354.90     16.96 o 
 -14   8   1      920.97      960.72     24.41 o 
 -12   8   1       24.02       25.89      2.91 o 
 -10   8   1        1.13        2.78      1.84 o 
  -8   8   1      140.03      106.68      8.49 o 
  -6   8   1     1342.39     1356.16     24.04 o 
  -4   8   1     3159.10     3133.32     32.04 o 
  -2   8   1      920.14      923.07     21.60 o 
   0   8   1      283.61      298.34     12.67 o 
   2   8   1      154.98      161.92      9.49 o 
   4   8   1      853.38      858.94     21.15 o 
   6   8   1      395.91      395.32     16.88 o 
   8   8   1      522.06      515.59     26.80 o 
  10   8   1      509.00      424.21     27.61 o 
  12   8   1        1.21        4.32      3.01 o 
 -32   0   2      580.82      581.88     24.02 o 
 -30   0   2      211.01      200.57     19.22 o 
 -28   0   2     1504.21     1378.09     56.73 o 
 -26   0   2     1984.14     2016.82     60.21 o 
 -24   0   2      117.22       74.50      9.63 o 
 -22   0   2       10.83       13.36      5.37 o 
 -20   0   2      528.87      562.64     36.68 o 
 -18   0   2     2307.34     2104.11     57.22 o 
 -16   0   2      406.04      496.91     17.52 o 
 -14   0   2      410.88      269.51     12.46 o 
 -12   0   2       33.66       46.83      5.01 o 
 -10   0   2     3855.66     4088.21    104.03 o 
  -8   0   2     3473.74     3505.97     35.32 o 
  -6   0   2    30452.96    29113.24    245.03 o 
  -4   0   2     1491.61     1330.74     25.42 o 
  -2   0   2     2690.47     2380.03     29.02 o 
   0   0   2     3487.16     3462.09     40.71 o 
   2   0   2    27010.94    23307.63     72.45 o 
   4   0   2    14155.59    13404.76    176.21 o 
   6   0   2    25718.35    25095.73    132.37 o 
   8   0   2     1310.75     1376.22     34.68 o 
  10   0   2     7738.25     8348.51     95.03 o 
  12   0   2     6025.29     5481.22     82.38 o 
  14   0   2    14328.30    13955.25    142.07 o 
  16   0   2      532.17      543.02     29.97 o 
  18   0   2      214.07      215.59     13.65 o 
  20   0   2     7471.43     7132.18    224.11 o 
  22   0   2     2426.52     2324.36     74.60 o 
  24   0   2       32.12       30.06      8.53 o 
  26   0   2     1707.14     1707.49     38.84 o 
  28   0   2      354.68      363.02     17.54 o 
  30   0   2     2004.93     1959.12     47.33 o 
 -31   1   2        2.61       -2.25      2.25 o 
 -29   1   2      166.53      165.86     13.13 o 
 -27   1   2       14.17       12.82      3.47 o 
 -25   1   2      946.05      932.57     28.41 o 
 -23   1   2        5.20       14.12      5.20 o 
 -21   1   2      346.71      343.52     14.82 o 
 -19   1   2        2.60       14.58      5.96 o 
 -17   1   2     1011.33      973.81     42.79 o 
 -15   1   2     1102.03     1228.87     54.29 o 
 -13   1   2      739.30      728.96     21.75 o 
 -11   1   2     3053.39     3223.35    158.26 o 
  -9   1   2      728.48      785.64     19.80 o 
  -7   1   2       11.51       16.53      2.15 o 
  -5   1   2     7391.46     6754.28     43.28 o 
  -3   1   2     7549.02     7360.50     60.64 o 
  -1   1   2      210.06      247.71      7.61 o 
   1   1   2     2663.01     2629.86     26.17 o 
   3   1   2     7194.76     7168.08     37.15 o 
   5   1   2       27.03       25.47      3.37 o 
   7   1   2     4926.11     4941.39     57.35 o 
   9   1   2      177.53      189.33     10.04 o 
  11   1   2      162.60      151.86      7.41 o 
  13   1   2      890.48      912.32     24.59 o 
  15   1   2      943.39     1034.58     43.38 o 
  17   1   2       85.99       94.18      9.73 o 
  19   1   2     1066.98      995.55     24.53 o 
  21   1   2      213.59      214.29     16.54 o 
  23   1   2      333.00      336.41     20.27 o 
  25   1   2       32.79       30.30      5.17 o 
  27   1   2       87.59       84.95      7.20 o 
  29   1   2      180.62      185.11      7.51 o 
  31   1   2      246.97      226.71     13.18 o 
 -30   2   2      282.97      274.27     12.40 o 
 -28   2   2      950.07      964.31     18.62 o 
 -26   2   2     1329.40     1389.77     32.05 o 
 -24   2   2       11.59       16.70      8.16 o 
 -22   2   2      122.98      135.62     13.94 o 
 -20   2   2      154.56      132.47      8.16 o 
 -18   2   2     1136.77     1054.84     28.38 o 
 -16   2   2      462.49      424.04     14.31 o 
 -14   2   2      265.46      377.23     12.69 o 
 -12   2   2      314.44      336.92     11.24 o 
 -10   2   2     2342.50     2668.04     39.31 o 
  -8   2   2      779.08      737.72     11.68 o 
  -6   2   2     1674.48     1696.74     47.36 o 
  -4   2   2       18.67       19.55      4.83 o 
  -2   2   2      859.05      909.19     14.76 o 
   0   2   2    10809.12    10574.49     64.56 o 
   2   2   2     9924.66     9597.29     48.36 o 
   4   2   2     3921.21     3719.53     39.87 o 
   6   2   2    12538.90    12659.62     74.09 o 
   8   2   2     4685.98     4652.39     77.68 o 
  10   2   2        6.52        4.79      2.70 o 
  12   2   2      505.01      403.17     16.95 o 
  14   2   2     3896.81     3724.24     52.66 o 
  16   2   2      769.96      747.62     37.40 o 
  18   2   2     3875.95     3987.89     63.83 o 
  20   2   2     2538.40     2546.94    107.90 o 
  22   2   2      190.83      179.38     22.30 o 
  24   2   2      907.84      966.94     25.25 o 
  26   2   2      226.05      222.27     11.38 o 
  28   2   2      443.58      436.46     14.23 o 
  30   2   2      535.78      508.19     11.33 o 
 -29   3   2      476.28      466.58     23.60 o 
 -27   3   2       88.61       95.29      5.87 o 
 -25   3   2     2842.76     2944.03     48.12 o 
 -23   3   2       32.98       35.96      7.69 o 
 -21   3   2      853.34      840.07     36.57 o 
 -19   3   2      408.81      393.66     30.77 o 
 -17   3   2     4894.83     5384.19     80.48 o 
 -15   3   2     5283.85     5545.63     84.72 o 
 -13   3   2      557.71      515.86     22.69 o 
 -11   3   2     2399.96     2691.79     35.96 o 
  -9   3   2     6603.95     6831.38     56.65 o 
  -7   3   2     2470.95     2535.44     55.52 o 
  -5   3   2      793.73      716.22     30.32 o 
  -3   3   2      936.94     1071.20     24.92 o 
  -1   3   2       75.23       60.67      2.92 o 
   1   3   2     1630.37     1501.17     15.86 o 
   3   3   2     2790.25     2899.09     24.02 o 
   5   3   2       12.26       23.38      4.39 o 
   7   3   2      502.72      514.74     13.92 o 
   9   3   2     2480.14     2592.12     55.12 o 
  11   3   2     1602.92     1563.13     29.95 o 
  13   3   2       24.96       15.46      3.04 o 
  15   3   2        6.80        5.45      2.94 o 
  17   3   2      482.58      465.27     16.78 o 
  19   3   2     1126.29     1202.24     58.80 o 
  21   3   2       16.07       21.65      5.84 o 
  23   3   2     1800.72     1906.08     36.22 o 
  25   3   2      423.95      431.67     13.40 o 
  27   3   2        1.51        1.60      1.44 o 
  29   3   2      318.59      321.06     11.41 o 
 -28   4   2      718.85      722.47     15.43 o 
 -26   4   2      158.77      149.83     11.66 o 
 -24   4   2      207.20      219.43     13.07 o 
 -22   4   2      131.42      116.31      8.29 o 
 -20   4   2      411.58      414.08     16.32 o 
 -18   4   2       79.44       70.05      8.55 o 
 -16   4   2      814.58      794.42     27.22 o 
 -14   4   2        1.29        1.63      5.71 o 
 -12   4   2      215.02      254.16     23.58 o 
 -10   4   2      119.29      112.66     10.06 o 
  -8   4   2      371.32      345.50     24.29 o 
  -6   4   2       92.37       94.51     13.32 o 
  -4   4   2      536.63      516.85     30.99 o 
  -2   4   2     7670.01     8093.71     87.28 o 
   0   4   2     2346.95     2499.40     93.77 o 
   2   4   2      111.38       97.04      9.51 o 
   4   4   2     6593.32     7389.95     51.73 o 
   6   4   2        3.52        2.25      1.89 o 
   8   4   2      806.93      799.22     21.30 o 
  10   4   2       52.40      111.42     10.90 o 
  12   4   2       88.49       86.17      7.12 o 
  14   4   2       16.52       15.91      3.14 o 
  16   4   2       97.11       87.14      9.03 o 
  18   4   2     2203.35     2370.41     58.93 o 
  20   4   2        9.10        4.55      3.96 o 
  22   4   2        5.65        6.77      3.19 o 
  24   4   2      492.58      503.14     12.69 o 
  26   4   2      150.64      162.89      6.85 o 
 -25   5   2       83.16      103.23     12.80 o 
 -23   5   2      655.61      687.94     18.96 o 
 -21   5   2      193.20      207.05     12.34 o 
 -19   5   2     4302.82     4256.71     60.48 o 
 -17   5   2     1861.84     1838.46     40.67 o 
 -15   5   2     4045.64     4104.58     61.65 o 
 -13   5   2     1281.31     1298.96     44.57 o 
 -11   5   2     1468.80     1644.93     32.57 o 
  -9   5   2     6362.22     6797.32     60.07 o 
  -7   5   2     1586.13     1617.94     29.75 o 
  -5   5   2        7.62        6.51      4.82 o 
  -3   5   2     1102.14     1146.75     52.78 o 
  -1   5   2      308.64      268.11     17.00 o 
   1   5   2     2458.09     2503.85     67.06 o 
   3   5   2      506.57      526.95     24.68 o 
   5   5   2      928.77     1017.25     24.27 o 
   7   5   2       44.40       71.88      5.57 o 
   9   5   2     2590.44     2698.90     36.52 o 
  11   5   2     1861.28     1866.74     35.60 o 
  13   5   2       79.81      100.17     10.14 o 
  15   5   2      323.59      297.77     17.35 o 
  17   5   2     1453.02     1551.21     32.66 o 
  19   5   2      429.38      468.27     16.16 o 
  21   5   2      262.09      258.99      9.74 o 
  23   5   2     1400.44     1392.58     25.68 o 
  25   5   2      901.21      875.80     19.22 o 
 -24   6   2       79.56       73.73      5.94 o 
 -22   6   2      513.76      491.49     15.64 o 
 -20   6   2      100.46       93.05      8.75 o 
 -18   6   2       52.03       51.98      7.54 o 
 -16   6   2      383.58      409.65     21.06 o 
 -14   6   2      212.12      203.64     16.23 o 
 -12   6   2      316.20      349.71     31.77 o 
 -10   6   2        5.45        3.16      3.87 o 
  -8   6   2        6.75        5.33      4.38 o 
  -6   6   2       14.12       11.22      5.96 o 
  -4   6   2     2074.81     2235.08     50.78 o 
  -2   6   2     2542.75     2661.47     80.69 o 
   0   6   2       44.20       47.27     12.11 o 
   2   6   2      119.15      134.30     13.41 o 
   4   6   2      283.89      279.67     19.29 o 
   6   6   2      182.62      181.67     15.88 o 
   8   6   2       82.74       69.26     10.16 o 
  10   6   2      404.26      422.86     24.17 o 
  12   6   2      169.50      164.75     14.63 o 
  14   6   2      432.10      405.99     22.45 o 
  16   6   2     1525.10     1560.49     40.17 o 
  18   6   2       23.17       27.45      4.59 o 
  20   6   2      340.76      330.41     12.31 o 
  22   6   2       12.00       13.06      3.80 o 
 -19   7   2     2045.19     1910.72     72.26 o 
 -17   7   2     1332.69     1303.13     60.52 o 
 -15   7   2     1753.48     1654.04     44.81 o 
 -13   7   2      380.50      370.83     18.39 o 
 -11   7   2      421.96      423.50     29.62 o 
  -9   7   2     1561.04     1596.93     39.67 o 
  -7   7   2      675.73      732.26     27.25 o 
  -5   7   2       81.38      109.21      8.70 o 
  -3   7   2      811.21      831.96     24.90 o 
  -1   7   2       20.62       20.86      5.92 o 
   1   7   2     1058.31     1092.85     36.45 o 
   3   7   2      896.88      951.37     33.93 o 
   5   7   2      352.04      351.67     20.78 o 
   7   7   2        8.87       13.16      5.32 o 
   9   7   2      522.23      477.65     25.34 o 
  11   7   2     1576.54     1618.61     60.36 o 
  13   7   2      541.67      505.17     40.31 o 
  15   7   2      271.36      253.62     12.35 o 
  17   7   2     1364.58     1202.04     85.59 o 
 -12   8   2       39.24       31.73      3.04 o 
 -10   8   2       37.35       29.44      3.56 o 
  -8   8   2      103.44      105.68     14.09 o 
  -6   8   2      811.77      751.94     22.48 o 
  -4   8   2     2992.05     2845.02     35.39 o 
  -2   8   2       56.53       45.46      5.84 o 
   0   8   2       67.17       56.07      5.64 o 
   2   8   2        0.89       -0.60      2.33 o 
   4   8   2     1018.81     1050.63     28.37 o 
   6   8   2        7.71       11.98      3.63 o 
   8   8   2      160.24      135.74     13.70 o 
  10   8   2       18.01       14.28      5.13 o 
  12   8   2     1223.97     1022.84     28.94 o 
 -31   1   3     2415.03     2445.50     54.11 o 
 -29   1   3      756.22      800.93     22.67 o 
 -27   1   3     1006.13     1025.59     35.18 o 
 -25   1   3      694.21      746.10     25.30 o 
 -23   1   3     5638.52     5216.31     67.82 o 
 -21   1   3     3844.30     3644.89     48.36 o 
 -19   1   3     2592.41     2554.50     56.54 o 
 -17   1   3     5882.72     5658.44     82.65 o 
 -15   1   3      230.72      230.33     26.64 o 
 -13   1   3    16310.50    16196.82    297.71 o 
 -11   1   3    21488.57    20947.63    120.64 o 
  -9   1   3     5073.32     4646.73     41.17 o 
  -7   1   3    12103.89    11722.92    167.63 o 
  -5   1   3       89.14      119.72      5.85 o 
  -3   1   3    39053.77    35904.39    130.31 o 
  -1   1   3     5254.69     5147.12     36.49 o 
   1   1   3     8585.82     8513.25     56.65 o 
   3   1   3     2923.39     3167.69     20.72 o 
   5   1   3    12929.66    12627.85     60.55 o 
   7   1   3    24336.21    23723.98    105.25 o 
   9   1   3     4866.70     4206.77     49.16 o 
  11   1   3       12.34       43.41      5.59 o 
  13   1   3       50.98       84.43     12.98 o 
  15   1   3     1236.69     1324.01     52.06 o 
  17   1   3     4072.52     3915.42    167.04 o 
  19   1   3     5140.92     4747.70     57.65 o 
  21   1   3     4157.20     4015.12     59.08 o 
  23   1   3      728.39      754.10     23.77 o 
  25   1   3       54.47       51.64      7.54 o 
  27   1   3       59.57       62.25      6.11 o 
  29   1   3       13.90        6.04      1.79 o 
 -30   2   3      781.91      759.39     19.05 o 
 -28   2   3       22.48       17.46      3.80 o 
 -26   2   3       11.71        9.28      4.80 o 
 -24   2   3        1.15        2.52      3.07 o 
 -22   2   3      259.45      300.71     16.60 o 
 -20   2   3     1412.41     1288.06     41.07 o 
 -18   2   3      162.08      164.20      9.99 o 
 -16   2   3       71.20       48.59      8.67 o 
 -14   2   3      177.29      227.43     11.61 o 
 -12   2   3     1065.04      981.14     22.43 o 
 -10   2   3      742.73      813.77     18.69 o 
  -8   2   3      804.09      796.12     19.60 o 
  -6   2   3      252.71      261.24     18.16 o 
  -4   2   3     3847.81     4282.24     69.38 o 
  -2   2   3     2014.16     2064.58     40.69 o 
   0   2   3     6465.73     6072.04     51.45 o 
   2   2   3      985.26      914.29     15.30 o 
   4   2   3       57.08       58.59      4.76 o 
   6   2   3     5197.44     5436.30     72.60 o 
   8   2   3     1104.77     1041.28     18.83 o 
  10   2   3      242.69      211.20     12.62 o 
  12   2   3     5284.48     5256.14    183.66 o 
  14   2   3      177.11      183.80     10.52 o 
  16   2   3      847.75      827.59     38.37 o 
  18   2   3        3.77       -3.34      3.98 o 
  20   2   3     2157.03     2237.18     42.17 o 
  22   2   3       17.46       16.33      3.83 o 
  24   2   3      110.79      109.99      7.31 o 
  26   2   3        6.24        7.00      2.21 o 
  28   2   3     1627.92     1674.83     31.66 o 
 -29   3   3     1321.72     1397.51     52.40 o 
 -27   3   3     1502.34     1571.36     42.82 o 
 -25   3   3      765.02      774.72     20.44 o 
 -23   3   3      304.11      270.71     15.06 o 
 -21   3   3     2701.46     2545.09     59.96 o 
 -19   3   3     3824.71     3677.77     89.90 o 
 -17   3   3      156.37      181.15     12.16 o 
 -15   3   3      316.72      411.21     29.11 o 
 -13   3   3     4830.61     4824.13     98.23 o 
 -11   3   3     5713.16     5980.15    106.04 o 
  -9   3   3     6728.18     7015.95    111.05 o 
  -7   3   3      112.73       91.02      8.45 o 
  -5   3   3       29.95       22.70      6.15 o 
  -3   3   3       98.27      121.57     13.74 o 
  -1   3   3    19289.35    19488.63    212.10 o 
   1   3   3     1400.55     1399.29     19.62 o 
   3   3   3      887.08     1019.30     17.66 o 
   5   3   3       19.10        8.18      2.42 o 
   7   3   3     6144.50     6013.92     63.82 o 
   9   3   3     3919.54     3701.97     39.79 o 
  11   3   3        7.62        6.77      2.18 o 
  13   3   3       66.09       83.73      5.97 o 
  15   3   3       69.54       70.58      4.61 o 
  17   3   3     2705.33     2772.95    137.58 o 
  19   3   3     5139.73     5514.58    116.06 o 
  21   3   3     1701.16     1761.53     66.39 o 
  23   3   3      361.52      335.99     13.11 o 
  25   3   3       79.98       84.79      5.13 o 
  27   3   3      111.33      111.90      6.59 o 
 -28   4   3      966.99      966.28     41.73 o 
 -26   4   3      101.47      108.48      9.78 o 
 -24   4   3      223.87      233.75     11.92 o 
 -22   4   3        4.83        2.90      3.28 o 
 -20   4   3     2145.01     2144.95     37.08 o 
 -18   4   3      643.13      597.43     24.34 o 
 -16   4   3     1017.47      930.21     24.68 o 
 -14   4   3       57.79       66.58      5.90 o 
 -12   4   3      179.65      251.57     24.42 o 
 -10   4   3     3028.81     3136.13     83.41 o 
  -8   4   3      325.99      360.07     18.81 o 
  -6   4   3      752.73      754.90     38.21 o 
  -4   4   3      165.62      184.42     19.53 o 
  -2   4   3     1244.05     1203.87     49.35 o 
   0   4   3     6612.54     6711.55    106.95 o 
   2   4   3      706.89      725.37     26.63 o 
   4   4   3     1002.84     1045.27     24.41 o 
   6   4   3     2401.47     2648.41     39.18 o 
   8   4   3      425.67      465.20     17.67 o 
  10   4   3     4579.40     4718.58     68.92 o 
  12   4   3     3114.48     3127.13     35.33 o 
  14   4   3      308.99      324.77     21.95 o 
  16   4   3      584.49      592.67     23.57 o 
  18   4   3     1487.76     1605.92     37.45 o 
  20   4   3      746.74      851.10     25.98 o 
  22   4   3      676.62      697.03     17.74 o 
  24   4   3       85.68       90.68      5.12 o 
  26   4   3      270.63      254.41      8.69 o 
 -25   5   3       28.14       20.95      4.57 o 
 -23   5   3       14.69       17.73      5.91 o 
 -21   5   3     1750.34     1712.73     34.49 o 
 -19   5   3      272.23      249.78     14.63 o 
 -17   5   3       74.09       79.12      8.78 o 
 -15   5   3       88.29      108.49     10.24 o 
 -13   5   3     1616.79     1648.20     49.80 o 
 -11   5   3      179.42      180.10     12.83 o 
  -9   5   3      344.76      348.93     16.94 o 
  -7   5   3      379.07      379.46     17.50 o 
  -5   5   3      168.01      153.75     13.59 o 
  -3   5   3       19.00       21.48      8.20 o 
  -1   5   3     1351.82     1451.82     61.35 o 
   1   5   3      553.02      607.99     26.96 o 
   3   5   3       69.53       76.05      6.05 o 
   5   5   3       22.21       18.84      3.98 o 
   7   5   3       19.06        9.60      4.11 o 
   9   5   3      437.46      373.78     18.64 o 
  11   5   3      229.20      248.71     15.66 o 
  13   5   3       82.09       91.71      9.73 o 
  15   5   3        7.97        9.95      3.69 o 
  17   5   3      952.87     1000.61     19.51 o 
  19   5   3     3236.96     3428.42     35.66 o 
  21   5   3      305.27      319.14      9.83 o 
  23   5   3       55.79       48.19      4.26 o 
 -22   6   3      527.42      546.74     16.36 o 
 -20   6   3      481.86      506.20     19.30 o 
 -18   6   3      391.44      401.34     14.90 o 
 -16   6   3      177.25      172.22     13.92 o 
 -14   6   3      124.82      137.72     13.30 o 
 -12   6   3        5.81       11.51      6.69 o 
 -10   6   3     1481.60     1591.20     44.63 o 
  -8   6   3     1509.24     1584.71     58.61 o 
  -6   6   3       70.61       63.02     13.43 o 
  -4   6   3      550.07      555.22     37.69 o 
  -2   6   3     1642.66     1700.55     46.43 o 
   0   6   3     1316.53     1400.08     42.34 o 
   2   6   3     4738.71     4860.82     79.64 o 
   4   6   3      441.18      496.78     25.98 o 
   6   6   3       40.57       46.57      8.35 o 
   8   6   3       62.25       65.34     10.28 o 
  10   6   3     6310.82     6324.03     72.76 o 
  12   6   3     1558.11     1664.24     45.45 o 
  14   6   3       50.34       54.08      8.38 o 
  16   6   3      119.79      124.95      7.50 o 
  18   6   3     1630.57     1604.92     27.43 o 
  20   6   3      203.03      192.64     21.74 o 
 -19   7   3       34.66       28.45      4.69 o 
 -17   7   3      147.81      138.61      8.73 o 
 -15   7   3      442.71      447.61     19.15 o 
 -13   7   3      214.52      203.98      9.05 o 
 -11   7   3       22.59       24.01      4.37 o 
  -9   7   3       69.77       66.28     11.90 o 
  -7   7   3       16.80       18.47      5.27 o 
  -5   7   3      216.26      207.75     15.72 o 
  -3   7   3      163.66      170.83     11.24 o 
  -1   7   3       27.26       21.04      5.77 o 
   1   7   3        2.40       -1.77      3.51 o 
   3   7   3        3.34        2.23      3.92 o 
   5   7   3       45.77       33.26      6.99 o 
   7   7   3       88.06       92.70     10.80 o 
   9   7   3       60.48       74.45     13.82 o 
  11   7   3        0.07        7.36      5.47 o 
  13   7   3      117.05      106.18      8.66 o 
  15   7   3      498.93      465.92     24.07 o 
  17   7   3      767.63      645.45     21.11 o 
 -12   8   3      315.34      295.60     10.11 o 
 -10   8   3      613.34      591.07     13.41 o 
  -8   8   3      454.93      441.82     17.66 o 
  -6   8   3        8.54        6.58      3.47 o 
  -4   8   3      871.45      864.50     24.84 o 
  -2   8   3      879.74      876.72     19.22 o 
   0   8   3      554.27      606.29     16.64 o 
   2   8   3     1733.06     1764.90     28.46 o 
   4   8   3      760.21      711.74     15.01 o 
   6   8   3      233.82      240.33     18.22 o 
   8   8   3      314.48      282.98     18.31 o 
  10   8   3      370.38      327.66     17.25 o 
 -32   0   4     2858.05     2639.36     46.62 o 
 -30   0   4      409.57      422.70     18.09 o 
 -28   0   4       15.12       16.45      9.01 o 
 -26   0   4       16.53       31.20      9.36 o 
 -24   0   4     1309.41     1544.04     63.46 o 
 -22   0   4     4541.37     4358.78    105.57 o 
 -20   0   4     1669.66     1655.02     36.46 o 
 -18   0   4      800.51      720.55     27.36 o 
 -16   0   4      639.32      503.21     22.04 o 
 -14   0   4     3039.73     2561.08     47.24 o 
 -12   0   4     8369.14     8208.36     91.40 o 
 -10   0   4       17.73       38.10     20.76 o 
  -8   0   4      478.38      521.91     39.56 o 
  -6   0   4     3093.67     2818.08     55.06 o 
  -4   0   4     3604.06     3353.37     37.51 o 
  -2   0   4    17134.67    15977.09    165.43 o 
   0   0   4     9017.44     8011.38     52.49 o 
   2   0   4    10381.48    10399.73     55.49 o 
   4   0   4     5851.53     6629.77     81.43 o 
   6   0   4     9142.00     8935.54    104.63 o 
   8   0   4    36142.99    35535.87    224.99 o 
  10   0   4       56.88       24.15      6.93 o 
  12   0   4     2503.41     2611.48     68.78 o 
  14   0   4      303.52      210.25     20.89 o 
  16   0   4     3717.34     3518.37    183.63 o 
  18   0   4     2503.09     2652.95     84.68 o 
  20   0   4     1195.13     1100.49     56.24 o 
  22   0   4      108.27      104.90     11.44 o 
  24   0   4      280.75      268.69     26.63 o 
  26   0   4     5862.76     6567.64    113.13 o 
  28   0   4     2774.06     2909.74     60.11 o 
 -31   1   4      320.51      294.76      7.60 o 
 -29   1   4      304.49      284.75     12.92 o 
 -27   1   4       40.23       44.97      5.37 o 
 -25   1   4       28.60       18.85      5.78 o 
 -23   1   4      729.23      733.82     25.26 o 
 -21   1   4      494.39      445.96     24.26 o 
 -19   1   4      393.22      375.55     13.30 o 
 -17   1   4       43.97       57.05      6.65 o 
 -15   1   4      646.79      579.54     19.82 o 
 -13   1   4       20.03       20.39      3.95 o 
 -11   1   4     1556.10     1542.77     32.13 o 
  -9   1   4        3.60        5.89      1.79 o 
  -7   1   4      255.28      282.23     13.16 o 
  -5   1   4     1462.25     1467.85     23.98 o 
  -3   1   4      587.72      562.11     10.32 o 
  -1   1   4      218.98      229.18      6.74 o 
   1   1   4     1839.10     1897.17     19.57 o 
   3   1   4     1136.70     1027.81     14.41 o 
   5   1   4     1004.59     1021.74     14.91 o 
   7   1   4      926.49      912.26     16.91 o 
   9   1   4       38.03       65.07      5.79 o 
  11   1   4      243.93      212.64     20.75 o 
  13   1   4      127.67      119.22     16.22 o 
  15   1   4     1362.74     1343.84     56.29 o 
  17   1   4      408.13      429.90     12.99 o 
  19   1   4      193.75      214.35     11.33 o 
  21   1   4      205.70      203.44     13.34 o 
  23   1   4        6.18        7.46      3.49 o 
  25   1   4      592.97      646.11     25.93 o 
  27   1   4       80.17       91.64      6.54 o 
  29   1   4       60.72       67.43      7.79 o 
 -30   2   4      532.00      497.16     18.63 o 
 -28   2   4       28.34       19.20      3.69 o 
 -26   2   4      106.12      137.77     10.19 o 
 -24   2   4      536.81      666.63     42.92 o 
 -22   2   4     2552.89     2746.63     55.66 o 
 -20   2   4     1123.33     1036.38     30.61 o 
 -18   2   4      140.64      108.48      6.49 o 
 -16   2   4      232.39      149.63     10.56 o 
 -14   2   4     2927.59     2834.66     43.06 o 
 -12   2   4     5375.26     5152.82     54.06 o 
 -10   2   4      326.65      313.87     23.37 o 
  -8   2   4      790.84      833.90     36.91 o 
  -6   2   4      245.01      580.43     29.58 o 
  -4   2   4     4362.54     4269.52     50.48 o 
  -2   2   4    11889.38    11673.12     81.19 o 
   0   2   4     1673.08     1538.38     19.29 o 
   2   2   4       17.60       11.07      1.62 o 
   4   2   4      751.05      715.15     11.22 o 
   6   2   4     4728.76     4619.36     34.60 o 
   8   2   4     9906.64    10170.69     63.73 o 
  10   2   4     5199.75     5315.68     60.14 o 
  12   2   4       27.28       27.35      4.02 o 
  14   2   4      668.14      567.67     34.48 o 
  16   2   4      618.39      579.38     14.21 o 
  18   2   4     3139.95     3331.58     40.17 o 
  20   2   4     1155.93     1225.33     23.85 o 
  22   2   4      306.84      333.47     13.90 o 
  24   2   4      636.26      637.65     16.80 o 
  26   2   4     1769.61     1947.66     30.18 o 
  28   2   4     3390.46     3557.91    117.95 o 
 -29   3   4        0.13       -0.18      2.15 o 
 -27   3   4      178.79      158.70     11.99 o 
 -25   3   4      657.41      666.46     20.94 o 
 -23   3   4      767.97      832.74     23.59 o 
 -21   3   4       24.26        9.61      4.69 o 
 -19   3   4      141.36      133.84     10.64 o 
 -17   3   4      184.45      198.50      9.66 o 
 -15   3   4     1997.52     1886.98     58.61 o 
 -13   3   4     2336.11     2379.30     72.00 o 
 -11   3   4     2265.56     2253.01     69.39 o 
  -9   3   4      128.76      135.86     16.86 o 
  -7   3   4      200.14      202.15     19.76 o 
  -5   3   4     3331.20     3415.86     77.95 o 
  -3   3   4     4021.37     3919.49     68.44 o 
  -1   3   4      410.68      489.23     18.13 o 
   1   3   4     2877.52     2879.17     53.06 o 
   3   3   4     1453.81     1322.66     29.65 o 
   5   3   4    10381.40    10360.37     91.98 o 
   7   3   4      292.51      222.96     10.07 o 
   9   3   4        3.15        8.07      2.46 o 
  11   3   4       98.24       92.10      7.15 o 
  13   3   4     1022.38      950.80     18.88 o 
  15   3   4     3563.32     3662.37    149.49 o 
  17   3   4      448.01      476.66     17.51 o 
  19   3   4      284.74      309.38     16.45 o 
  21   3   4      213.75      214.26     12.99 o 
  23   3   4      623.80      656.44     17.44 o 
  25   3   4      358.99      356.41     10.57 o 
  27   3   4        9.06       13.00      2.97 o 
 -28   4   4      190.25      178.31      8.71 o 
 -26   4   4       53.19       51.91      4.81 o 
 -24   4   4      430.92      475.42     19.79 o 
 -22   4   4      118.48      130.34     10.02 o 
 -20   4   4       96.63       84.31      8.74 o 
 -18   4   4     1002.32     1046.33     25.73 o 
 -16   4   4      373.61      380.23     20.09 o 
 -14   4   4     1507.36     1556.03     31.71 o 
 -12   4   4      576.63      603.06     17.17 o 
 -10   4   4     1982.36     2108.22     72.62 o 
  -8   4   4        1.63        8.52      5.93 o 
  -6   4   4      395.31      358.71     28.68 o 
  -4   4   4      672.30      598.79     36.40 o 
  -2   4   4     2569.88     2458.96     72.61 o 
   0   4   4     1579.49     1652.44     44.71 o 
   2   4   4      719.71      657.53     35.96 o 
   4   4   4     2891.73     2890.76     50.94 o 
   6   4   4     1894.30     2082.19     36.13 o 
   8   4   4     2109.19     2200.92     30.54 o 
  10   4   4     3693.03     3711.77     41.14 o 
  12   4   4      907.80      888.46     19.12 o 
  14   4   4       16.60        9.70      5.46 o 
  16   4   4      333.77      361.52     15.85 o 
  18   4   4     1435.70     1571.69     36.68 o 
  20   4   4       57.23       57.98      6.97 o 
  22   4   4       32.83       36.84      4.21 o 
  24   4   4     1256.69     1313.27     19.47 o 
 -25   5   4     2257.62     2123.42     35.19 o 
 -23   5   4      159.85      161.18      9.12 o 
 -21   5   4      278.22      288.86     24.73 o 
 -19   5   4        0.41        5.10      3.52 o 
 -17   5   4      638.25      641.52     22.44 o 
 -15   5   4     3711.30     3699.40     69.67 o 
 -13   5   4     2063.63     2037.93     52.05 o 
 -11   5   4      497.16      518.03     25.37 o 
  -9   5   4     2800.23     2856.08     83.17 o 
  -7   5   4     1416.80     1528.74     66.69 o 
  -5   5   4     3080.56     3261.23     63.85 o 
  -3   5   4      165.75      163.32     14.31 o 
  -1   5   4     1631.06     1606.10     35.50 o 
   1   5   4        7.42       23.29      5.73 o 
   3   5   4     1543.24     1560.81     30.47 o 
   5   5   4     3098.37     3147.09     62.22 o 
   7   5   4     1019.67     1096.53     29.44 o 
   9   5   4       23.97       12.89      4.26 o 
  11   5   4       18.55       18.63      4.74 o 
  13   5   4     1202.84     1204.36     43.69 o 
  15   5   4     1630.44     1673.68     28.90 o 
  17   5   4     1570.85     1721.70     27.31 o 
  19   5   4      787.08      827.88     17.85 o 
  21   5   4        0.02        5.39      3.88 o 
  23   5   4      131.88      139.90     11.01 o 
 -22   6   4        0.09        4.40      2.06 o 
 -20   6   4        1.15       -1.11      4.09 o 
 -18   6   4      297.34      301.93     14.33 o 
 -16   6   4      106.79       89.71      9.60 o 
 -14   6   4      449.66      474.22     18.65 o 
 -12   6   4      543.56      580.09     33.90 o 
 -10   6   4       96.51       99.31     16.34 o 
  -8   6   4      287.27      303.28     27.90 o 
  -6   6   4       72.12       75.29     10.16 o 
  -4   6   4      200.71      203.84     16.37 o 
  -2   6   4       62.65       55.47      8.85 o 
   0   6   4      235.62      231.74     17.57 o 
   2   6   4      530.02      595.43     28.20 o 
   4   6   4      382.34      418.63     36.00 o 
   6   6   4     1444.68     1544.72     45.67 o 
   8   6   4       97.64       92.50     11.63 o 
  10   6   4       11.93       15.84      6.05 o 
  12   6   4      123.10      121.72     11.86 o 
  14   6   4       61.78       73.86      7.06 o 
  16   6   4       85.22       93.35      7.00 o 
  18   6   4        1.11        0.75      2.45 o 
  20   6   4      170.73      155.99     10.90 o 
 -17   7   4     1236.99     1260.28     24.74 o 
 -15   7   4     1438.66     1441.70     76.68 o 
 -13   7   4     1144.35     1211.27     59.83 o 
 -11   7   4      652.71      682.20     19.58 o 
  -9   7   4      386.06      369.23     14.52 o 
  -7   7   4      636.34      587.79     19.40 o 
  -5   7   4      841.81      902.80     23.94 o 
  -3   7   4      605.39      648.36     27.17 o 
  -1   7   4      345.66      322.65     19.50 o 
   1   7   4      502.24      516.11     24.67 o 
   3   7   4      354.20      345.56     20.12 o 
   5   7   4      643.06      705.08     27.99 o 
   7   7   4      720.05      722.04     27.49 o 
   9   7   4        2.71        7.19      5.23 o 
  11   7   4        3.44       -2.27      3.85 o 
  13   7   4       75.89       80.53      6.89 o 
  15   7   4     1293.70     1122.30     28.87 o 
 -10   8   4        1.17        1.95      2.59 o 
  -8   8   4      327.02      319.66     33.45 o 
  -6   8   4      127.13      116.58      8.78 o 
  -4   8   4       81.22       77.20      6.07 o 
  -2   8   4      332.80      319.98     12.14 o 
   0   8   4       86.49       80.33      6.87 o 
   2   8   4       10.43       16.15      2.44 o 
   4   8   4        5.13        8.97      3.22 o 
   6   8   4       44.17       37.94      4.43 o 
   8   8   4       34.11       28.61      5.37 o 
 -31   1   5       22.10       22.57      3.82 o 
 -29   1   5     2501.92     2387.23     29.14 o 
 -27   1   5      587.74      565.17     19.88 o 
 -25   1   5       63.92       95.05      7.95 o 
 -23   1   5      524.11      392.28     16.53 o 
 -21   1   5     1767.65     1522.11     39.01 o 
 -19   1   5     1110.45     1063.50     22.75 o 
 -17   1   5     3300.04     3027.95     49.37 o 
 -15   1   5      481.38      388.87     26.32 o 
 -13   1   5     2550.99     2685.20     71.77 o 
 -11   1   5      476.00      511.29     30.44 o 
  -9   1   5     3560.80     3649.30     78.70 o 
  -7   1   5       30.37       84.71     11.85 o 
  -5   1   5      212.67       95.25      7.91 o 
  -3   1   5        1.22        2.63      1.39 o 
  -1   1   5        7.71        4.46      3.30 o 
   1   1   5       54.89       18.15      2.35 o 
   3   1   5     6545.39     6007.65     38.33 o 
   5   1   5      485.84      318.80     14.66 o 
   7   1   5     1103.60     1009.55     23.52 o 
   9   1   5       13.48       26.52      4.42 o 
  11   1   5     2440.86     2156.91     53.10 o 
  13   1   5     2929.56     2716.30     59.14 o 
  15   1   5     1421.42     1366.91     26.86 o 
  17   1   5        1.29        1.78      1.90 o 
  19   1   5        6.62        5.63      2.58 o 
  21   1   5      824.22     1023.27     25.93 o 
  23   1   5     2871.60     2951.08     38.39 o 
  25   1   5      223.48      204.48     13.40 o 
  27   1   5       65.78       82.55      5.18 o 
 -30   2   5       43.60       39.97      3.10 o 
 -28   2   5      680.04      694.46     18.75 o 
 -26   2   5      436.93      445.70     17.17 o 
 -24   2   5      154.36      131.50     10.38 o 
 -22   2   5     1074.35     1035.01     28.72 o 
 -20   2   5      284.12      252.89     12.80 o 
 -18   2   5     3195.62     3162.07     48.87 o 
 -16   2   5        2.91        7.66      3.77 o 
 -14   2   5      278.94      258.94     24.10 o 
 -12   2   5      278.88      328.81     26.25 o 
 -10   2   5     2905.95     2962.77     76.47 o 
  -8   2   5     1168.51     1117.23     45.49 o 
  -6   2   5      447.67      393.37     27.41 o 
  -4   2   5     1610.57     1630.75     26.21 o 
  -2   2   5       27.90       25.32      4.26 o 
   0   2   5     7274.40     7331.65     88.67 o 
   2   2   5     1048.38      979.44     16.50 o 
   4   2   5      425.35      474.83     14.19 o 
   6   2   5     6365.55     6573.91     58.10 o 
   8   2   5      804.30      743.20     16.15 o 
  10   2   5     1599.47     1572.29     24.67 o 
  12   2   5     1245.03     1177.65     34.40 o 
  14   2   5     1945.16     1886.82     31.32 o 
  16   2   5       71.82       69.67      5.71 o 
  18   2   5      232.35      191.87      9.31 o 
  20   2   5      177.78      199.08      9.07 o 
  22   2   5       55.60       55.87      5.66 o 
  24   2   5       78.42       80.67      8.09 o 
  26   2   5     1433.61     1474.97     28.33 o 
 -29   3   5      266.45      254.26     12.02 o 
 -27   3   5      616.60      609.09     19.98 o 
 -25   3   5       17.59       21.86      3.37 o 
 -23   3   5       90.15       77.74     11.56 o 
 -21   3   5      904.13      842.94     25.14 o 
 -19   3   5     1880.03     1797.40     32.36 o 
 -17   3   5      157.99      126.63     11.84 o 
 -15   3   5     2855.28     2857.28     40.82 o 
 -13   3   5      205.48      185.75     21.62 o 
 -11   3   5       11.96       13.89      6.82 o 
  -9   3   5      176.05      189.38     20.94 o 
  -7   3   5     4002.34     3897.97     92.52 o 
  -5   3   5      521.53      690.45     23.58 o 
  -3   3   5      693.20      849.88     26.42 o 
  -1   3   5      353.69      388.74     17.33 o 
   1   3   5     1490.70     1380.60     27.22 o 
   3   3   5      870.46      765.72     20.22 o 
   5   3   5      223.54      199.36      9.71 o 
   7   3   5        0.99        5.98      2.37 o 
   9   3   5      451.50      475.51     16.21 o 
  11   3   5      775.29      648.41     16.13 o 
  13   3   5     2377.48     2277.46     47.86 o 
  15   3   5      106.53      104.30      8.66 o 
  17   3   5      240.03      250.70     12.86 o 
  19   3   5        9.68        1.75      2.75 o 
  21   3   5      862.48      947.20     25.63 o 
  23   3   5      232.83      246.64      9.86 o 
  25   3   5      223.13      198.57      9.12 o 
 -28   4   5      149.54      151.36     10.52 o 
 -26   4   5     1203.16     1239.82     29.24 o 
 -24   4   5     1841.49     1851.19     30.05 o 
 -22   4   5       77.04       68.82      8.86 o 
 -20   4   5      342.54      380.48     16.63 o 
 -18   4   5      989.74      976.54     28.02 o 
 -16   4   5     2212.84     2229.92     43.02 o 
 -14   4   5      550.51      571.21     21.82 o 
 -12   4   5      834.10      860.50     23.09 o 
 -10   4   5      352.81      357.94     17.38 o 
  -8   4   5     1171.92     1144.01     54.79 o 
  -6   4   5     5419.36     5517.40    118.93 o 
  -4   4   5      866.44      969.36     49.28 o 
  -2   4   5      767.55      745.47     42.16 o 
   0   4   5     1887.53     1868.52     40.72 o 
   2   4   5     3550.95     3384.87     72.29 o 
   4   4   5     2508.13     2378.81     79.92 o 
   6   4   5      529.88      558.84     13.22 o 
   8   4   5       35.28       41.79      3.66 o 
  10   4   5      436.86      450.41     25.22 o 
  12   4   5      911.65      876.88     36.04 o 
  14   4   5      291.18      284.46     16.66 o 
  16   4   5      498.73      554.00     18.89 o 
  18   4   5       22.45       12.57      3.32 o 
  20   4   5     1307.75     1312.95     29.27 o 
  22   4   5      286.32      307.40      9.21 o 
  24   4   5      477.47      493.01     10.83 o 
 -25   5   5       97.61       78.11      5.32 o 
 -23   5   5       21.33       13.06      2.30 o 
 -21   5   5       12.86       16.78      3.55 o 
 -19   5   5     1663.03     1616.68     27.78 o 
 -17   5   5       95.01       76.73      6.68 o 
 -15   5   5        1.78       12.40      6.18 o 
 -13   5   5      549.83      553.41     26.80 o 
 -11   5   5      171.93      168.30     12.43 o 
  -9   5   5      236.48      228.27     17.69 o 
  -7   5   5       44.99       71.19     24.75 o 
  -5   5   5      712.60      752.55     29.58 o 
  -3   5   5       76.54       62.19     10.70 o 
  -1   5   5      801.60      827.30     26.20 o 
   1   5   5     1151.45     1222.88     38.74 o 
   3   5   5     1254.40     1385.98     33.26 o 
   5   5   5      247.64      270.57     15.20 o 
   7   5   5      182.44      210.90     11.80 o 
   9   5   5      107.23      118.80     10.35 o 
  11   5   5       81.13       85.81      9.00 o 
  13   5   5        2.43        1.12      2.22 o 
  15   5   5        4.44        6.89      2.78 o 
  17   5   5       42.62       49.00      6.15 o 
  19   5   5       39.28       42.08      3.51 o 
  21   5   5       38.47       32.92      4.20 o 
 -22   6   5        3.08        2.97      1.78 o 
 -20   6   5        2.35        4.29      2.09 o 
 -18   6   5      799.59      772.82     24.06 o 
 -16   6   5     2215.90     2347.13     65.41 o 
 -14   6   5       35.83       27.85      6.26 o 
 -12   6   5      203.42      201.68     15.61 o 
 -10   6   5      153.62      145.73     11.13 o 
  -8   6   5     1164.43     1199.04     26.79 o 
  -6   6   5     1750.92     1790.55     36.68 o 
  -4   6   5     1929.07     2034.91     50.48 o 
  -2   6   5      169.76      142.57     13.84 o 
   0   6   5     1813.28     1956.86     50.27 o 
   2   6   5     1157.04     1282.86     40.91 o 
   4   6   5     5313.31     5238.85     82.70 o 
   6   6   5      748.75      826.18     32.63 o 
   8   6   5       23.17       27.13      8.69 o 
  10   6   5       67.02       66.47      8.47 o 
  12   6   5     1036.67      968.60     20.65 o 
  14   6   5      591.06      591.27     14.75 o 
  16   6   5      556.82      536.60     11.54 o 
  18   6   5      229.00      212.79     13.52 o 
 -17   7   5        0.74       -0.35      1.54 o 
 -15   7   5      168.15      176.44      7.94 o 
 -13   7   5       94.36       86.45      6.28 o 
 -11   7   5      188.23      163.15      9.04 o 
  -9   7   5       50.15       47.03      5.30 o 
  -7   7   5      750.43      757.36     18.19 o 
  -5   7   5        1.06        6.64      3.22 o 
  -3   7   5      231.19      231.98     13.15 o 
  -1   7   5      375.65      400.92     17.18 o 
   1   7   5       20.22       25.69      4.67 o 
   3   7   5       99.14      105.99     10.85 o 
   5   7   5      277.50      258.38     22.82 o 
   7   7   5      310.27      246.64     21.15 o 
   9   7   5       52.68       41.15      8.53 o 
  11   7   5       25.90       24.01      4.20 o 
  13   7   5      838.18      716.71     23.52 o 
  -8   8   5       76.99       72.84      8.35 o 
  -6   8   5      934.79      892.02     30.30 o 
  -4   8   5      571.97      549.76     24.08 o 
  -2   8   5        5.02        9.32      2.83 o 
   0   8   5      207.71      196.39     31.70 o 
   2   8   5     1460.34     1319.91     60.26 o 
   4   8   5     2274.35     1963.69     67.61 o 
   6   8   5      626.43      545.66     18.92 o 
 -30   0   6     1469.91     1436.71     40.53 o 
 -28   0   6     4596.09     4620.49     91.99 o 
 -26   0   6        5.91        3.27      2.86 o 
 -24   0   6       78.21       58.30      6.94 o 
 -22   0   6      139.60      132.09     13.79 o 
 -20   0   6     7821.89     7711.78    158.25 o 
 -18   0   6      730.70      812.07     22.18 o 
 -16   0   6     1779.47     1771.94     36.74 o 
 -14   0   6       41.30       45.74     10.33 o 
 -12   0   6     2310.42     1964.80     62.39 o 
 -10   0   6     7642.02     7314.03    115.47 o 
  -8   0   6     3726.10     3361.31     75.20 o 
  -6   0   6       70.66       38.73      8.08 o 
  -4   0   6     7103.82     7215.81    142.06 o 
  -2   0   6    20887.33    20618.94    190.86 o 
   0   0   6    21426.08    20937.86    338.54 o 
   2   0   6     1817.33     1632.25     47.68 o 
   4   0   6      702.64      761.79     34.67 o 
   6   0   6      299.77      280.92     22.57 o 
   8   0   6     5839.55     5501.06    106.47 o 
  10   0   6     1541.68     1471.70     58.85 o 
  12   0   6      534.89      553.66     18.52 o 
  14   0   6      172.61      193.02     11.68 o 
  16   0   6     5515.84     4813.94     68.24 o 
  18   0   6     2115.34     1699.03     73.37 o 
  20   0   6     1816.02     2029.21     54.31 o 
  22   0   6        9.88        3.72      3.15 o 
  24   0   6       76.06       72.86      7.61 o 
  26   0   6      150.49      127.01     11.70 o 
 -31   1   6       47.80       46.20      6.34 o 
 -29   1   6      424.23      396.60     12.79 o 
 -27   1   6       56.96       52.98      5.07 o 
 -25   1   6       66.42       58.82      6.03 o 
 -23   1   6      223.66      228.23     14.62 o 
 -21   1   6       15.61       18.69      3.62 o 
 -19   1   6      101.80      100.44      6.64 o 
 -17   1   6      128.72      133.64      6.29 o 
 -15   1   6      563.38      542.46     35.25 o 
 -13   1   6       17.53       20.78      7.69 o 
 -11   1   6     1338.57     1327.44     52.69 o 
  -9   1   6        3.99        7.80      4.93 o 
  -7   1   6      715.30      696.24     35.68 o 
  -5   1   6     1380.80     1317.75     57.87 o 
  -3   1   6      553.16      492.46     14.15 o 
  -1   1   6      210.81      253.51     10.20 o 
   1   1   6        2.87        3.56      2.33 o 
   3   1   6      798.30      809.77     24.18 o 
   5   1   6      482.10      528.65     21.05 o 
   7   1   6      183.94      218.15     14.55 o 
   9   1   6      419.23      374.62     20.35 o 
  11   1   6      343.03      338.18     20.87 o 
  13   1   6       12.90       10.16      3.16 o 
  15   1   6       93.60       77.81      5.75 o 
  17   1   6        0.61       -0.21      2.91 o 
  19   1   6      198.29      238.10     10.22 o 
  21   1   6      598.85      592.27     18.84 o 
  23   1   6        2.32        0.83      2.51 o 
  25   1   6        0.65       -1.21      1.77 o 
 -30   2   6     1247.17     1222.76     34.83 o 
 -28   2   6     1134.24     1122.92     27.40 o 
 -26   2   6      888.09      840.24     25.07 o 
 -24   2   6       11.04       18.44      4.14 o 
 -22   2   6      977.15      979.83     20.42 o 
 -20   2   6     1726.21     1707.23     28.46 o 
 -18   2   6      812.14      821.77     16.72 o 
 -16   2   6      392.93      404.05     10.65 o 
 -14   2   6     1831.97     1824.00     47.12 o 
 -12   2   6      781.88      694.00     40.70 o 
 -10   2   6     2251.90     2315.18     72.15 o 
  -8   2   6     5332.43     5323.13    106.09 o 
  -6   2   6       79.33      219.14     21.07 o 
  -4   2   6     6292.03     6486.31     66.58 o 
  -2   2   6     8929.38     8922.24     80.36 o 
   0   2   6    10486.03    10122.14     86.12 o 
   2   2   6     3012.12     2764.85     48.43 o 
   4   2   6      211.20      200.46     13.71 o 
   6   2   6     1179.11     1149.90     34.29 o 
   8   2   6     1815.78     1715.04     63.41 o 
  10   2   6     1122.60     1082.57     25.80 o 
  12   2   6      377.03      378.72     12.94 o 
  14   2   6       34.29       31.70      5.09 o 
  16   2   6     3307.27     3197.82     42.88 o 
  18   2   6     3223.26     3080.88     36.25 o 
  20   2   6      328.78      335.34     11.10 o 
  22   2   6      193.79      243.27     10.20 o 
  24   2   6        7.56        8.09      2.86 o 
  26   2   6     1316.05     1342.61     29.60 o 
 -29   3   6      272.90      267.71     14.14 o 
 -27   3   6        4.71        1.74      2.79 o 
 -25   3   6       37.18       37.92      4.09 o 
 -23   3   6     2597.22     2588.03     58.76 o 
 -21   3   6      229.64      227.53     11.00 o 
 -19   3   6       56.71       71.59      7.69 o 
 -17   3   6     1447.29     1443.78     28.74 o 
 -15   3   6      764.39      773.77     20.86 o 
 -13   3   6     1740.40     1770.37     27.86 o 
 -11   3   6     1791.84     1869.78     38.62 o 
  -9   3   6      538.78      507.24     35.68 o 
  -7   3   6      154.43      176.34     20.65 o 
  -5   3   6       35.81       27.90      8.51 o 
  -3   3   6       12.08        5.09      2.33 o 
  -1   3   6      157.37      194.64     10.86 o 
   1   3   6      833.96      757.41     27.48 o 
   3   3   6      642.06      647.26     46.55 o 
   5   3   6      309.76      311.64     18.08 o 
   7   3   6        2.34       13.65      3.37 o 
   9   3   6     2532.95     2405.69     38.91 o 
  11   3   6      461.94      429.37     20.01 o 
  13   3   6       46.23       49.29      6.23 o 
  15   3   6      468.83      441.10     15.48 o 
  17   3   6      248.77      284.78     13.36 o 
  19   3   6      900.89      953.91     22.44 o 
  21   3   6     1600.53     1641.19     26.58 o 
  23   3   6      348.13      294.12     10.72 o 
  25   3   6       12.27       10.81      2.97 o 
 -26   4   6      405.18      413.09     17.10 o 
 -24   4   6       55.50       49.05      4.34 o 
 -22   4   6      522.97      525.14     13.50 o 
 -20   4   6      120.30      105.12      7.69 o 
 -18   4   6       59.65       54.10      6.38 o 
 -16   4   6      129.14      130.38     10.74 o 
 -14   4   6     1772.75     1848.65     39.85 o 
 -12   4   6      740.79      730.09     24.70 o 
 -10   4   6       61.64       49.18      6.49 o 
  -8   4   6      407.29      461.28     16.80 o 
  -6   4   6        8.21        2.73      3.50 o 
  -4   4   6     1964.66     1987.18     39.91 o 
  -2   4   6     2826.64     2572.85     57.23 o 
   0   4   6      474.71      463.21     13.50 o 
   2   4   6     1927.96     1917.26     40.32 o 
   4   4   6      198.72      171.63      8.69 o 
   6   4   6     2977.07     3070.33     52.36 o 
   8   4   6      140.26      159.29     15.03 o 
  10   4   6       93.69       89.17     11.46 o 
  12   4   6     1092.95     1074.69     31.92 o 
  14   4   6      592.98      594.33     23.39 o 
  16   4   6      593.85      603.28     18.87 o 
  18   4   6      949.97      996.01     21.94 o 
  20   4   6      394.15      390.88     14.45 o 
  22   4   6      400.73      407.22      9.87 o 
 -23   5   6      890.38      844.29     16.07 o 
 -21   5   6     1503.32     1452.62     21.35 o 
 -19   5   6      276.03      289.98     11.39 o 
 -17   5   6      185.50      181.86     11.20 o 
 -15   5   6      425.20      407.13     21.94 o 
 -13   5   6     5098.87     5377.79     82.11 o 
 -11   5   6     3546.91     3587.37     55.69 o 
  -9   5   6      153.83      167.15     12.13 o 
  -7   5   6      337.98      304.62     16.07 o 
  -5   5   6      122.98      167.88     11.92 o 
  -3   5   6        7.61        7.28      4.92 o 
  -1   5   6      491.98      403.81     19.11 o 
   1   5   6      203.78      235.93     13.29 o 
   3   5   6      241.86      239.55     13.82 o 
   5   5   6       59.35       56.54      5.40 o 
   7   5   6     2546.47     2558.43     39.24 o 
   9   5   6      775.51      771.63     25.18 o 
  11   5   6      928.64      928.62     34.68 o 
  13   5   6      273.62      282.33     15.02 o 
  15   5   6       87.92      101.99      6.00 o 
  17   5   6        3.62        3.85      2.00 o 
  19   5   6     1330.67     1335.44     19.43 o 
 -20   6   6       22.70       26.42      3.83 o 
 -18   6   6        4.03        4.49      2.45 o 
 -16   6   6      235.97      243.10     11.61 o 
 -14   6   6      939.87      912.89     24.05 o 
 -12   6   6      140.79      142.88     10.18 o 
 -10   6   6        0.16       -2.87      2.87 o 
  -8   6   6       88.12       98.89      7.53 o 
  -6   6   6      311.70      314.85     15.93 o 
  -4   6   6       50.20       44.83      6.39 o 
  -2   6   6        0.94        7.23      3.24 o 
   0   6   6      120.13      119.34     10.08 o 
   2   6   6       93.15       77.61     10.00 o 
   4   6   6       58.22       53.46      8.34 o 
   6   6   6       16.02        9.00      5.55 o 
   8   6   6       40.57       28.41      8.36 o 
  10   6   6       30.33       19.13      5.77 o 
  12   6   6       68.75       71.45      7.73 o 
  14   6   6       48.12       35.59      2.86 o 
  16   6   6       24.27       15.21      4.30 o 
 -15   7   6      198.81      175.69      6.70 o 
 -13   7   6     1095.71     1002.91     23.53 o 
 -11   7   6     3594.29     3396.66     49.61 o 
  -9   7   6      952.98      909.32     65.29 o 
  -7   7   6        7.75       11.29      6.04 o 
  -5   7   6        3.68        1.78      2.77 o 
  -3   7   6        5.92        9.95      2.48 o 
  -1   7   6     1229.32     1246.16     26.99 o 
   1   7   6       91.11       97.24     13.71 o 
   3   7   6       26.07       21.41      6.57 o 
   5   7   6      129.00       98.79     12.73 o 
   7   7   6     1164.30     1078.65     46.19 o 
   9   7   6     2018.30     1826.57     80.16 o 
  11   7   6      270.16      279.26     10.50 o 
  -4   8   6        8.10        4.62      2.64 o 
  -2   8   6      230.77      177.89     12.03 o 
   0   8   6        7.96       10.30      3.36 o 
 -29   1   7       37.23       27.78      3.08 o 
 -27   1   7      357.85      359.78     13.93 o 
 -25   1   7     2107.16     2208.95     40.30 o 
 -23   1   7     2248.74     2324.67     45.91 o 
 -21   1   7       15.67       21.57      5.19 o 
 -19   1   7      634.50      670.10     15.42 o 
 -17   1   7     2857.82     2822.10     29.78 o 
 -15   1   7    24765.86    24746.84    202.89 o 
 -13   1   7     8469.89     8566.38     64.18 o 
 -11   1   7     1979.79     1845.09     65.39 o 
  -9   1   7       33.11       33.16      9.28 o 
  -7   1   7      163.15      114.73     15.73 o 
  -5   1   7      717.38      544.73     34.99 o 
  -3   1   7      395.06      253.26     11.14 o 
  -1   1   7      208.22      238.43     10.48 o 
   1   1   7      898.36      926.80     30.52 o 
   3   1   7     4402.69     4075.21     59.03 o 
   5   1   7     9695.07     9372.44    110.44 o 
   7   1   7      659.77      581.00     26.69 o 
   9   1   7      939.04      915.17     15.65 o 
  11   1   7      117.68       90.51      4.93 o 
  13   1   7      118.68      146.15      7.76 o 
  15   1   7      945.04     1145.07     25.71 o 
  17   1   7     3985.90     3813.58     46.04 o 
  19   1   7     2520.82     2335.57     41.59 o 
  21   1   7      682.82      619.85     17.18 o 
  23   1   7      322.95      361.04     12.57 o 
  25   1   7      699.09      731.42     37.22 o 
 -28   2   7        0.12       -1.38      1.38 o 
 -26   2   7      200.09      207.89     12.26 o 
 -24   2   7       22.83       30.26      4.96 o 
 -22   2   7      567.02      564.85     14.26 o 
 -20   2   7       14.35        9.36      2.32 o 
 -18   2   7       66.96       48.72      4.10 o 
 -16   2   7      161.90      143.63      6.43 o 
 -14   2   7       15.89       20.34      2.73 o 
 -12   2   7      418.48      423.57     11.10 o 
 -10   2   7     1509.41     1511.94     61.62 o 
  -8   2   7       83.41       84.12     14.60 o 
  -6   2   7     1847.32     1671.59     60.90 o 
  -4   2   7     1250.39     1155.12     33.16 o 
  -2   2   7     1841.39     1845.68     40.33 o 
   0   2   7     1244.05     1078.25     44.80 o 
   2   2   7     1302.63     1309.52     50.74 o 
   4   2   7      298.92      235.31     22.60 o 
   6   2   7       82.32       86.06     14.61 o 
   8   2   7     5389.35     5253.47     42.04 o 
  10   2   7      188.15      165.30      8.31 o 
  12   2   7      732.05      686.03     17.75 o 
  14   2   7      680.28      647.78     17.29 o 
  16   2   7      430.13      399.00     13.30 o 
  18   2   7       77.25       83.01      5.88 o 
  20   2   7        1.53       -2.47      2.47 o 
  22   2   7     1039.52     1079.57     27.35 o 
  24   2   7        1.11       -0.05      2.32 o 
 -27   3   7      200.03      210.50     10.17 o 
 -25   3   7      668.83      682.67     23.85 o 
 -23   3   7      162.92      156.98      6.72 o 
 -21   3   7     1298.51     1349.08     23.77 o 
 -19   3   7       22.75       17.56      3.46 o 
 -17   3   7     1692.24     1754.80     26.67 o 
 -15   3   7     4214.86     4377.23     56.60 o 
 -13   3   7    11075.08    11432.99    120.85 o 
 -11   3   7     1288.14     1263.48     20.81 o 
  -9   3   7      203.12      202.82      7.26 o 
  -7   3   7       18.77       47.52      5.35 o 
  -5   3   7      347.59      246.40     24.74 o 
  -3   3   7      486.47      426.18     16.71 o 
  -1   3   7      641.83      543.72     23.12 o 
   1   3   7     1084.80     1003.21     32.06 o 
   3   3   7       87.82       95.03      7.12 o 
   5   3   7     4462.10     4638.53     52.38 o 
   7   3   7     7522.19     7368.42     73.08 o 
   9   3   7      638.58      599.87     23.78 o 
  11   3   7       42.33       50.22      5.25 o 
  13   3   7        2.75        6.87      3.13 o 
  15   3   7     2551.52     2642.43     40.07 o 
  17   3   7     1476.32     1567.89     42.33 o 
  19   3   7      691.03      619.70     16.24 o 
  21   3   7      235.48      206.78     12.54 o 
  23   3   7        1.48        3.72      1.35 o 
 -26   4   7      164.11      191.06     11.87 o 
 -24   4   7      419.08      461.17     15.95 o 
 -22   4   7      969.70      965.58     16.74 o 
 -20   4   7      104.38      111.39      7.54 o 
 -18   4   7      612.37      599.56     18.65 o 
 -16   4   7      111.56      111.85      9.33 o 
 -14   4   7      451.43      464.82     17.68 o 
 -12   4   7     2331.33     2252.83     33.43 o 
 -10   4   7     1569.29     1703.52     43.34 o 
  -8   4   7      218.69      183.50     10.74 o 
  -6   4   7      807.76      854.01     17.57 o 
  -4   4   7     3255.88     3280.59     77.88 o 
  -2   4   7     5271.35     5194.91     76.01 o 
   0   4   7       20.61       16.14      4.02 o 
   2   4   7      475.75      471.51     17.83 o 
   4   4   7       55.63       56.77      8.13 o 
   6   4   7     2846.06     2888.91     49.28 o 
   8   4   7     4049.18     4088.39     56.52 o 
  10   4   7      416.98      417.35     19.44 o 
  12   4   7       57.89       55.90      6.06 o 
  14   4   7     2001.83     2026.39     28.81 o 
  16   4   7     1872.62     1967.16     31.17 o 
  18   4   7        3.10        5.37      2.82 o 
  20   4   7       93.11       73.27      5.47 o 
 -23   5   7        7.22        4.24      2.39 o 
 -21   5   7      364.69      351.73     13.02 o 
 -19   5   7      127.84      139.52      7.32 o 
 -17   5   7       43.11       44.15      4.89 o 
 -15   5   7      368.12      368.66     16.71 o 
 -13   5   7     3622.59     3719.70     53.04 o 
 -11   5   7      813.59      850.01     22.53 o 
  -9   5   7     1207.04     1147.48     29.60 o 
  -7   5   7      210.63      236.69     10.26 o 
  -5   5   7      254.22      250.20     12.08 o 
  -3   5   7       26.69       34.33      7.01 o 
  -1   5   7      460.16      429.11     15.63 o 
   1   5   7      140.84      142.27     10.54 o 
   3   5   7      415.25      457.77     22.48 o 
   5   5   7      842.94      911.38     21.96 o 
   7   5   7     2486.59     2617.70     37.63 o 
   9   5   7      286.06      289.01     14.96 o 
  11   5   7       25.39       23.57      3.99 o 
  13   5   7      493.70      527.50     12.43 o 
  15   5   7      222.95      216.43      8.10 o 
  17   5   7      555.76      525.03     14.19 o 
 -20   6   7       32.27       24.22      4.38 o 
 -18   6   7      167.09      153.86      7.13 o 
 -16   6   7       24.52       23.15      4.71 o 
 -14   6   7       20.69       19.68      3.82 o 
 -12   6   7      399.99      406.89     12.88 o 
 -10   6   7      317.38      316.88     12.05 o 
  -8   6   7        2.94        6.95      2.83 o 
  -6   6   7     1516.19     1612.40     32.05 o 
  -4   6   7     2736.57     2775.24     53.70 o 
  -2   6   7     1194.43     1160.85     28.69 o 
   0   6   7      187.15      210.96     21.40 o 
   2   6   7       71.54       64.16     12.27 o 
   4   6   7      935.30      970.56     42.55 o 
   6   6   7      624.43      616.63     20.55 o 
   8   6   7     1263.14     1250.53     23.63 o 
  10   6   7     2745.15     2755.28     55.38 o 
  12   6   7      335.30      295.74     11.15 o 
  14   6   7     1487.28     1530.98     36.68 o 
 -13   7   7       84.73       84.83      8.82 o 
 -11   7   7     2455.17     2432.81     52.62 o 
  -9   7   7      661.72      654.40     43.42 o 
  -7   7   7       65.05       48.75      9.98 o 
  -5   7   7      349.49      333.60     25.16 o 
  -3   7   7       89.52       85.18      5.32 o 
  -1   7   7        0.56       -2.22      2.22 o 
   1   7   7        2.46        4.58      2.67 o 
   3   7   7       74.96       68.03      5.37 o 
   5   7   7       42.31       33.90      3.54 o 
   7   7   7      333.71      325.56     25.25 o 
   9   7   7     1066.70     1002.59     44.42 o 
 -28   0   8      971.81     1034.41     33.78 o 
 -26   0   8     1985.27     2161.51     38.00 o 
 -24   0   8      584.74      653.77     26.14 o 
 -22   0   8      275.65      278.88     18.90 o 
 -20   0   8       60.28       63.73     10.08 o 
 -18   0   8     2116.73     2163.77     35.65 o 
 -16   0   8       57.03       56.88      5.68 o 
 -14   0   8      584.41      597.41     17.63 o 
 -12   0   8      343.58      369.51     11.01 o 
 -10   0   8      184.42      196.25      8.70 o 
  -8   0   8     1729.54     1508.90     56.83 o 
  -6   0   8     2804.98     2373.55     67.80 o 
  -4   0   8      521.49      435.71     26.82 o 
  -2   0   8      198.05      159.51     16.43 o 
   0   0   8      815.67      818.80     37.99 o 
   2   0   8     1930.06     1620.08     55.34 o 
   4   0   8     3622.06     3249.24     81.72 o 
   6   0   8    16376.12    16313.29    106.24 o 
   8   0   8     4828.35     4450.86    106.87 o 
  10   0   8     1953.97     1883.84     41.03 o 
  12   0   8     1108.36      955.48     29.92 o 
  14   0   8     1302.40     1429.60     36.74 o 
  16   0   8      192.51      242.63     15.04 o 
  18   0   8      871.08      845.64     31.41 o 
  20   0   8     1470.71     1460.20     36.04 o 
  22   0   8     1872.81     1927.52     46.43 o 
 -29   1   8       16.11       16.87      3.70 o 
 -27   1   8        0.70       -1.59      2.05 o 
 -25   1   8      712.27      769.89     21.75 o 
 -23   1   8        0.84       -2.32      4.55 o 
 -21   1   8      358.66      362.71     18.63 o 
 -19   1   8      181.89      182.79      7.69 o 
 -17   1   8     3062.33     3028.12     29.32 o 
 -15   1   8      576.12      600.13     10.70 o 
 -13   1   8     1471.30     1483.20     15.89 o 
 -11   1   8       34.55       35.90      2.65 o 
  -9   1   8      480.40      533.65     13.82 o 
  -7   1   8      499.42      443.28     31.10 o 
  -5   1   8       20.33       16.75      6.00 o 
  -3   1   8      256.56      253.39     14.84 o 
  -1   1   8        5.61        4.80      2.64 o 
   1   1   8       19.35        8.86      3.40 o 
   3   1   8     2282.21     2127.36     44.86 o 
   5   1   8     1315.20     1264.83     19.71 o 
   7   1   8      385.03      394.01     10.24 o 
   9   1   8      236.16      224.03      9.97 o 
  11   1   8      557.38      519.61     17.11 o 
  13   1   8       48.41       42.87      5.40 o 
  15   1   8       52.43       54.24      5.85 o 
  17   1   8       25.40       10.84      2.67 o 
  19   1   8        0.61        4.37      2.54 o 
  21   1   8        0.50       -0.51      1.98 o 
  23   1   8      311.08      310.27     15.10 o 
 -26   2   8     1075.78     1163.31     21.63 o 
 -24   2   8      262.46      292.87     13.15 o 
 -22   2   8       21.62       19.70      3.56 o 
 -20   2   8       79.96       67.13      4.85 o 
 -18   2   8      283.02      294.61      9.73 o 
 -16   2   8      859.38      864.51     15.68 o 
 -14   2   8      837.18      861.90     16.57 o 
 -12   2   8      661.62      628.48     12.83 o 
 -10   2   8      551.87      529.76     11.08 o 
  -8   2   8      357.67      332.30      7.96 o 
  -6   2   8      947.42      912.77     19.34 o 
  -4   2   8     1748.02     1725.36     22.19 o 
  -2   2   8      170.99      194.04      7.17 o 
   0   2   8     1163.15     1208.63     16.64 o 
   2   2   8      129.30      127.31      5.56 o 
   4   2   8     4501.22     4510.83     55.42 o 
   6   2   8     9851.01     9787.93     73.96 o 
   8   2   8     1778.71     1775.40     30.07 o 
  10   2   8      152.90      141.12      7.81 o 
  12   2   8      926.20      913.92     22.37 o 
  14   2   8      621.70      705.49     23.74 o 
  16   2   8       23.09       55.42      6.81 o 
  18   2   8      305.35      299.06     10.77 o 
  20   2   8     1218.94     1176.52     20.03 o 
  22   2   8     1032.98     1073.01     38.27 o 
 -25   3   8      430.85      439.36     47.86 o 
 -23   3   8      234.80      230.29     10.56 o 
 -21   3   8       77.69       74.82      5.51 o 
 -19   3   8     1412.32     1386.88     20.42 o 
 -17   3   8     7323.26     7556.10     81.29 o 
 -15   3   8     1329.63     1415.57     24.52 o 
 -13   3   8      671.77      716.40     16.25 o 
 -11   3   8      816.18      832.77     18.74 o 
  -9   3   8     2356.08     2329.80     29.75 o 
  -7   3   8      902.72      937.02     16.84 o 
  -5   3   8      518.64      455.73      9.55 o 
  -3   3   8      119.54      136.37      5.22 o 
  -1   3   8      810.56      797.54     13.69 o 
   1   3   8      339.94      345.47     12.88 o 
   3   3   8     4479.73     4636.61     94.92 o 
   5   3   8      617.98      641.95     20.38 o 
   7   3   8     3676.10     3698.01     48.61 o 
   9   3   8       40.20       39.06      6.20 o 
  11   3   8      257.40      259.70     14.30 o 
  13   3   8      346.61      380.75     17.69 o 
  15   3   8      102.12      104.52     13.58 o 
  17   3   8       43.89       28.79      4.08 o 
  19   3   8      124.61      121.61      9.19 o 
  21   3   8      260.78      230.72     10.02 o 
 -24   4   8      571.02      620.69     23.40 o 
 -22   4   8       11.62       10.04      2.14 o 
 -20   4   8      131.66      131.72      7.58 o 
 -18   4   8       24.30       22.34      3.92 o 
 -16   4   8        2.21        5.14      2.39 o 
 -14   4   8        3.40        4.77      2.66 o 
 -12   4   8       13.05       15.85      2.91 o 
 -10   4   8      224.89      252.32     10.22 o 
  -8   4   8      192.85      191.65      8.69 o 
  -6   4   8      222.02      196.84      8.91 o 
  -4   4   8       33.85       34.76      4.04 o 
  -2   4   8      133.04      147.59      9.23 o 
   0   4   8      388.06      402.64     15.56 o 
   2   4   8      310.70      322.38     16.95 o 
   4   4   8      667.92      649.64     27.50 o 
   6   4   8     1663.25     1661.36     36.71 o 
   8   4   8      847.03      878.51     18.35 o 
  10   4   8       86.85       86.31      6.63 o 
  12   4   8       33.49       36.99      3.87 o 
  14   4   8       26.60       13.01      3.06 o 
  16   4   8       19.46       29.14      3.77 o 
  18   4   8       89.82       87.21      5.86 o 
 -21   5   8       32.01       31.65      3.71 o 
 -19   5   8     4606.01     4638.68     57.53 o 
 -17   5   8     4604.11     4730.28     50.11 o 
 -15   5   8     1193.82     1231.29     23.11 o 
 -13   5   8        0.30        1.61      2.31 o 
 -11   5   8     1926.48     2020.34     28.65 o 
  -9   5   8     1421.20     1420.15     27.94 o 
  -7   5   8     1879.76     1882.15     34.90 o 
  -5   5   8      195.67      218.58     10.19 o 
  -3   5   8       68.87       52.61      6.62 o 
  -1   5   8       75.94       96.91     10.53 o 
   1   5   8     4439.69     4444.45     84.39 o 
   3   5   8      733.92      782.48     31.85 o 
   5   5   8        5.27        8.75      3.27 o 
   7   5   8     1281.74     1328.12     25.39 o 
   9   5   8     1625.81     1620.74     31.26 o 
  11   5   8        7.14        3.22      2.17 o 
  13   5   8      814.30      809.33     13.92 o 
  15   5   8      535.97      522.67     12.86 o 
 -16   6   8      279.94      266.49     10.10 o 
 -14   6   8       99.33      115.10     10.33 o 
 -12   6   8      501.80      420.88     12.48 o 
 -10   6   8       61.87       54.48      4.45 o 
  -8   6   8       18.52       25.77      4.02 o 
  -6   6   8       28.99       23.41      3.98 o 
  -4   6   8      369.80      368.86     12.83 o 
  -2   6   8      105.12       84.03      7.41 o 
   0   6   8       10.83        9.52      3.23 o 
   2   6   8      280.72      275.32     12.45 o 
   4   6   8       78.13       78.00      8.26 o 
   6   6   8      247.71      241.50     10.59 o 
   8   6   8      273.92      268.60     13.22 o 
  10   6   8     1054.36     1019.70     25.64 o 
  12   6   8      126.64      119.47      9.52 o 
  -9   7   8      502.00      442.71     18.05 o 
  -7   7   8     1335.89     1169.96    142.66 o 
  -5   7   8      209.12      215.14     15.17 o 
  -3   7   8      129.44      118.47     11.75 o 
  -1   7   8        1.18        4.87      1.93 o 
   1   7   8     2035.43     1902.56    110.55 o 
   3   7   8      776.68      651.80    112.58 o 
 -27   1   9      168.22      171.51     14.20 o 
 -25   1   9      450.24      501.41     21.97 o 
 -23   1   9      892.54      884.22     23.80 o 
 -21   1   9     3553.22     3371.87     64.24 o 
 -19   1   9     1770.35     1715.58     40.21 o 
 -17   1   9      280.98      283.36     10.35 o 
 -15   1   9     3830.30     3923.36     39.21 o 
 -13   1   9     6279.18     6386.85     38.17 o 
 -11   1   9     6113.48     6406.07     44.13 o 
  -9   1   9     5119.88     5291.49     54.06 o 
  -7   1   9      630.16      567.18      9.83 o 
  -5   1   9       57.36       33.37      2.37 o 
  -3   1   9     3179.62     3323.39     25.56 o 
  -1   1   9     3672.36     3762.82     33.42 o 
   1   1   9      219.54      201.05      6.14 o 
   3   1   9     1813.86     1903.78     23.38 o 
   5   1   9    12427.06    12425.06     76.87 o 
   7   1   9     1477.53     1516.75     29.53 o 
   9   1   9      377.59      381.62     13.70 o 
  11   1   9      774.70      702.03     16.88 o 
  13   1   9      284.48      262.27     11.38 o 
  15   1   9      423.05      370.21     11.57 o 
  17   1   9     1219.04     1327.14     60.61 o 
  19   1   9      779.20      765.73     22.98 o 
  21   1   9      587.02      541.23     20.85 o 
 -26   2   9      300.99      318.89     15.74 o 
 -24   2   9      316.27      298.22     10.94 o 
 -22   2   9      182.39      172.09     10.14 o 
 -20   2   9       23.94       24.50      3.59 o 
 -18   2   9      405.31      426.01     12.00 o 
 -16   2   9      168.98      165.36      6.86 o 
 -14   2   9       18.61       27.62      3.13 o 
 -12   2   9      190.15      190.70      7.39 o 
 -10   2   9       12.37       15.56      2.46 o 
  -8   2   9       19.36       20.77      2.17 o 
  -6   2   9        0.04       -0.07      1.27 o 
  -4   2   9        3.03        1.90      1.86 o 
  -2   2   9      186.91      210.07      6.27 o 
   0   2   9        2.21        5.19      2.03 o 
   2   2   9      480.87      477.81     12.74 o 
   4   2   9     3356.46     3527.08     37.12 o 
   6   2   9        2.54        3.11      2.07 o 
   8   2   9     1425.45     1439.04     26.85 o 
  10   2   9      347.77      349.84     12.93 o 
  12   2   9      605.80      616.31     19.38 o 
  14   2   9      531.49      582.07     17.84 o 
  16   2   9      679.53      676.99     19.82 o 
  18   2   9      128.57      118.52      7.18 o 
  20   2   9       64.75       61.64      5.39 o 
 -25   3   9       23.39       20.16      4.16 o 
 -23   3   9       62.97       44.61      5.28 o 
 -21   3   9     1579.82     1575.70     24.48 o 
 -19   3   9     1137.02     1114.15     26.38 o 
 -17   3   9      680.68      705.09     13.53 o 
 -15   3   9      798.08      798.60     15.07 o 
 -13   3   9     2828.18     2914.38     32.57 o 
 -11   3   9     3640.51     3768.41     42.21 o 
  -9   3   9     1203.11     1195.53     18.64 o 
  -7   3   9      919.28      935.06     15.51 o 
  -5   3   9       65.95       71.25      4.43 o 
  -3   3   9       17.87       28.86      3.07 o 
  -1   3   9     1659.37     1683.69     23.67 o 
   1   3   9      461.84      454.81     13.40 o 
   3   3   9     4366.43     4529.90     44.83 o 
   5   3   9     1144.21     1241.22     23.99 o 
   7   3   9     1159.29     1200.79     22.94 o 
   9   3   9     1088.73     1090.98     22.20 o 
  11   3   9       80.51       82.37      6.04 o 
  13   3   9       20.04       20.20      3.83 o 
  15   3   9      319.42      284.35     10.93 o 
  17   3   9      153.43      122.16      7.22 o 
  19   3   9     1972.33     1971.81     38.52 o 
 -22   4   9      269.88      287.46     15.53 o 
 -20   4   9        9.02        9.58      2.59 o 
 -18   4   9        4.72        5.95      2.20 o 
 -16   4   9       12.88       12.19      2.28 o 
 -14   4   9       18.54       15.48      3.01 o 
 -12   4   9      207.44      228.18      8.97 o 
 -10   4   9      338.60      333.02     12.45 o 
  -8   4   9      116.26      111.58      6.56 o 
  -6   4   9       13.57        3.49      2.49 o 
  -4   4   9      468.19      464.96     16.46 o 
  -2   4   9       51.97       63.74      7.53 o 
   0   4   9      184.66      180.96     10.55 o 
   2   4   9     1975.63     2035.47     35.03 o 
   4   4   9     2381.38     2542.07     39.38 o 
   6   4   9      146.58      156.97      9.39 o 
   8   4   9     1811.78     1886.33     36.19 o 
  10   4   9     2622.39     2698.54     46.04 o 
  12   4   9      487.54      503.76     12.09 o 
  14   4   9      116.65      115.78      6.21 o 
  16   4   9       27.33       26.66      3.12 o 
 -19   5   9        3.20        2.68      2.50 o 
 -17   5   9     1357.15     1381.10     29.03 o 
 -15   5   9      220.55      209.45      7.21 o 
 -13   5   9      206.50      190.41      6.75 o 
 -11   5   9      951.04      960.67     20.12 o 
  -9   5   9      121.67      136.22      7.88 o 
  -7   5   9       29.49       32.41      3.94 o 
  -5   5   9      120.21      110.88      8.83 o 
  -3   5   9      246.11      224.62     15.85 o 
  -1   5   9      110.25      105.52     11.13 o 
   1   5   9      254.24      220.35     15.70 o 
   3   5   9      785.15      792.13     22.61 o 
   5   5   9      124.90      119.92      7.33 o 
   7   5   9     1067.66     1069.81     19.60 o 
   9   5   9      338.91      342.84     13.56 o 
  11   5   9       54.07       47.41      3.70 o 
  13   5   9      249.66      244.62      8.09 o 
 -14   6   9       19.42       22.84      4.69 o 
 -12   6   9       64.38       62.93      8.51 o 
 -10   6   9      944.70      935.28     22.52 o 
  -8   6   9      148.13      144.00      9.73 o 
  -6   6   9      157.67      137.26     14.41 o 
  -4   6   9      518.98      483.23     17.76 o 
  -2   6   9      262.58      274.47     14.05 o 
   0   6   9      371.28      351.98     21.93 o 
   2   6   9     1280.73     1097.95     25.42 o 
   4   6   9     1624.04     1627.01     29.38 o 
   6   6   9        3.11        1.64      3.88 o 
   8   6   9     1521.43     1512.02     45.06 o 
 -26   0  10     4477.05     4336.15     52.95 o 
 -24   0  10      438.39      481.15     24.54 o 
 -22   0  10     3094.13     3073.53     46.89 o 
 -20   0  10      151.01      149.33     20.14 o 
 -18   0  10     2058.80     1999.48     93.96 o 
 -16   0  10       20.24       28.40      4.61 o 
 -14   0  10     1675.05     1769.29     25.96 o 
 -12   0  10     1719.07     1747.58     26.29 o 
 -10   0  10      749.14      738.46     18.73 o 
  -8   0  10     2461.31     2310.64     33.26 o 
  -6   0  10      865.38      859.73     16.81 o 
  -4   0  10      456.61      523.18     13.10 o 
  -2   0  10      625.15      699.42     16.38 o 
   0   0  10        6.68        8.87      2.62 o 
   2   0  10      184.72      201.92     16.01 o 
   4   0  10     1403.61     1386.04     33.07 o 
   6   0  10     9873.90     9652.48    117.68 o 
   8   0  10     2537.20     2578.00     45.99 o 
  10   0  10      909.98      872.76     31.85 o 
  12   0  10      584.70      524.41     22.89 o 
  14   0  10      351.90      313.00     15.53 o 
  16   0  10      687.82      625.56     31.40 o 
  18   0  10       61.25       67.52      8.95 o 
 -25   1  10       26.43       20.00      2.06 o 
 -23   1  10      244.42      234.40     12.58 o 
 -21   1  10      134.75      122.09     10.81 o 
 -19   1  10       15.47       11.12      3.01 o 
 -17   1  10        1.44        4.60      2.29 o 
 -15   1  10      194.21      204.23      8.23 o 
 -13   1  10      307.93      306.23      8.54 o 
 -11   1  10      355.71      354.70      9.36 o 
  -9   1  10       17.30       18.91      2.29 o 
  -7   1  10       15.75       12.32      1.72 o 
  -5   1  10      146.75      135.86      4.85 o 
  -3   1  10     2318.18     2349.76     20.89 o 
  -1   1  10      239.63      266.98      7.54 o 
   1   1  10       22.25       20.67      2.82 o 
   3   1  10        5.31       -0.86      2.63 o 
   5   1  10     1552.02     1579.06     27.20 o 
   7   1  10      120.94      126.47      7.93 o 
   9   1  10        0.16        1.07      3.18 o 
  11   1  10        3.29        1.94      3.11 o 
  13   1  10      278.08      261.17     12.62 o 
  15   1  10      199.56      217.05     10.59 o 
  17   1  10       92.86       98.86     11.44 o 
  19   1  10      118.08      137.72      9.89 o 
 -24   2  10     1847.41     1878.33     41.99 o 
 -22   2  10      678.08      695.81     35.17 o 
 -20   2  10      234.01      217.39     10.45 o 
 -18   2  10       33.47       39.57      4.04 o 
 -16   2  10     1326.03     1358.86     28.43 o 
 -14   2  10      961.28      953.51     17.51 o 
 -12   2  10      290.32      312.27      8.05 o 
 -10   2  10       10.27       12.55      2.25 o 
  -8   2  10     1555.65     1547.30     18.77 o 
  -6   2  10     2346.75     2366.81     20.95 o 
  -4   2  10       76.96       82.91      4.26 o 
  -2   2  10      258.49      306.61      7.99 o 
   0   2  10      975.99     1058.35     17.54 o 
   2   2  10      294.48      302.92     10.13 o 
   4   2  10     2361.36     2432.22     28.10 o 
   6   2  10     3213.65     3325.68     49.50 o 
   8   2  10     4181.59     4289.90    107.50 o 
  10   2  10      874.16      933.96     30.74 o 
  12   2  10        6.95       12.70      3.62 o 
  14   2  10       27.44       21.17      3.20 o 
  16   2  10      218.22      163.79      7.89 o 
  18   2  10      323.94      303.27     14.72 o 
 -23   3  10     1198.91     1194.90     30.29 o 
 -21   3  10       45.10       42.05      5.87 o 
 -19   3  10      117.21      115.69      6.55 o 
 -17   3  10       36.53       42.89      4.18 o 
 -15   3  10     3079.18     2988.03     50.81 o 
 -13   3  10      668.89      711.78     15.61 o 
 -11   3  10      720.94      757.52     18.11 o 
  -9   3  10      744.03      728.82     16.06 o 
  -7   3  10      220.44      232.55      9.40 o 
  -5   3  10     2013.80     2040.29     30.16 o 
  -3   3  10     3546.96     3612.93     48.04 o 
  -1   3  10      139.40      136.99      7.34 o 
   1   3  10      389.25      435.27     14.20 o 
   3   3  10     1788.53     1912.36     32.72 o 
   5   3  10     1342.11     1397.31     26.88 o 
   7   3  10        3.20        4.77      2.23 o 
   9   3  10      253.53      237.22      9.00 o 
  11   3  10      431.32      403.99     15.22 o 
  13   3  10      941.00      880.04     21.56 o 
  15   3  10      588.56      627.67     14.12 o 
 -20   4  10      733.31      704.35     22.75 o 
 -18   4  10       97.85       93.50      5.76 o 
 -16   4  10     1357.51     1350.82     22.84 o 
 -14   4  10      162.34      144.35      7.61 o 
 -12   4  10      344.17      322.08     11.62 o 
 -10   4  10      117.93      132.58      8.02 o 
  -8   4  10      427.59      441.05     14.56 o 
  -6   4  10      996.15     1029.04     27.16 o 
  -4   4  10      535.93      561.93     22.48 o 
  -2   4  10       66.49       87.33      8.17 o 
   0   4  10      501.00      538.35     18.68 o 
   2   4  10      439.53      442.72     17.02 o 
   4   4  10     3219.35     3321.88     39.09 o 
   6   4  10     1138.18     1208.61     22.98 o 
   8   4  10      994.99     1040.89     19.96 o 
  10   4  10      761.41      703.59     14.70 o 
  12   4  10       49.79       47.71      3.38 o 
  14   4  10      255.68      251.55     12.64 o 
 -17   5  10      660.47      618.12     20.90 o 
 -15   5  10     1489.87     1476.50     38.94 o 
 -13   5  10     1704.05     1659.63     52.37 o 
 -11   5  10      539.76      518.34     13.82 o 
  -9   5  10      482.42      457.26     11.37 o 
  -7   5  10       58.00       70.88      5.76 o 
  -5   5  10     3207.12     3054.36     48.91 o 
  -3   5  10     1732.75     1672.23     57.54 o 
  -1   5  10      673.85      684.26     41.35 o 
   1   5  10      846.79      891.86     28.57 o 
   3   5  10     1986.91     2028.79     57.64 o 
   5   5  10      212.27      189.97      8.24 o 
   7   5  10      722.30      699.80     22.40 o 
   9   5  10        1.73        1.65      2.52 o 
  -8   6  10       17.87       12.52      3.35 o 
  -6   6  10      160.33      140.92     11.65 o 
  -4   6  10      551.23      511.46     22.95 o 
  -2   6  10      193.97      171.82     13.37 o 
   0   6  10       55.37       53.52      4.90 o 
   2   6  10      358.80      304.06     14.93 o 
 -23   1  11      122.83      132.39      5.84 o 
 -21   1  11       10.76        9.72      1.93 o 
 -19   1  11       70.27       60.36      3.95 o 
 -17   1  11     1521.69     1515.82     27.12 o 
 -15   1  11     1029.29     1041.46     15.32 o 
 -13   1  11       94.35       97.66      4.41 o 
 -11   1  11      337.10      320.39      8.02 o 
  -9   1  11     1227.12     1314.61     16.38 o 
  -7   1  11     5764.06     5817.28     47.39 o 
  -5   1  11     4590.98     4534.55     32.32 o 
  -3   1  11      890.19      880.92     13.37 o 
  -1   1  11      169.31      190.94      7.49 o 
   1   1  11      241.35      271.67     10.35 o 
   3   1  11     2330.10     2483.86     30.43 o 
   5   1  11      719.10      733.82     14.58 o 
   7   1  11       90.07       74.80      5.08 o 
   9   1  11       87.95       88.35      5.04 o 
  11   1  11     3671.21     4029.02     52.70 o 
  13   1  11     3145.87     3538.47     45.09 o 
  15   1  11      879.92      919.03     17.00 o 
 -22   2  11      164.81      151.15      8.78 o 
 -20   2  11     1875.91     1821.90     25.45 o 
 -18   2  11      160.84      141.18      5.72 o 
 -16   2  11       61.61       60.08      4.05 o 
 -14   2  11      534.37      539.25     13.18 o 
 -12   2  11      617.67      673.23     12.84 o 
 -10   2  11     1229.95     1294.74     17.45 o 
  -8   2  11      121.32      129.56      6.04 o 
  -6   2  11      169.18      144.77      6.24 o 
  -4   2  11        1.11        1.86      2.03 o 
  -2   2  11        2.38        0.59      1.86 o 
   0   2  11      887.76      940.34     21.76 o 
   2   2  11        9.85       10.15      2.50 o 
   4   2  11       72.76       75.59      5.60 o 
   6   2  11      576.47      559.72     17.36 o 
   8   2  11       73.51       64.22      4.06 o 
  10   2  11       59.31       56.56      3.65 o 
  12   2  11       79.94       79.91      4.77 o 
  14   2  11        1.48        2.23      1.57 o 
 -19   3  11       32.05       25.58      3.56 o 
 -17   3  11      704.01      668.08     12.05 o 
 -15   3  11      385.76      368.08      9.98 o 
 -13   3  11       74.69       71.81      4.60 o 
 -11   3  11        8.76       10.98      2.44 o 
  -9   3  11      297.52      322.66     10.59 o 
  -7   3  11     3330.72     3581.45     41.35 o 
  -5   3  11     1906.80     1891.36     36.22 o 
  -3   3  11       44.49       37.13      4.71 o 
  -1   3  11      140.70      125.97      7.92 o 
   1   3  11      280.95      283.01     10.26 o 
   3   3  11      277.39      266.63     10.84 o 
   5   3  11      297.99      308.54     12.55 o 
   7   3  11       23.92       21.92      3.49 o 
   9   3  11      574.29      579.00     15.34 o 
  11   3  11      244.18      281.19     12.30 o 
  13   3  11     2404.02     2510.46     40.86 o 
 -16   4  11      222.46      171.17      8.28 o 
 -14   4  11        0.93        1.82      1.56 o 
 -12   4  11      334.73      290.03      9.56 o 
 -10   4  11     1951.34     2030.00     30.28 o 
  -8   4  11      420.63      484.34     13.60 o 
  -6   4  11      108.07       99.30      7.35 o 
  -4   4  11        0.62       -5.86      5.86 o 
  -2   4  11       25.76       20.13      5.25 o 
   0   4  11      589.12      565.73     30.97 o 
   2   4  11      429.80      433.25     15.48 o 
   4   4  11      286.88      290.07     11.10 o 
   6   4  11      452.23      429.69     32.07 o 
   8   4  11        1.49        1.61      1.76 o 
 -11   5  11      480.26      476.07     18.87 o 
  -9   5  11       56.29       47.39      7.39 o 
  -7   5  11      233.72      196.16     18.83 o 
  -5   5  11      340.33      322.02      9.34 o 
  -3   5  11        0.00        2.05      3.20 o 
  -1   5  11      190.94      164.01      9.37 o 
   1   5  11       49.05       27.31      5.22 o 
 -20   0  12     1103.61     1080.43     24.82 o 
 -18   0  12        6.37       12.05      3.29 o 
 -16   0  12       22.08       25.35      3.10 o 
 -14   0  12     1334.83     1282.46     19.64 o 
 -12   0  12     2287.83     2399.03     27.90 o 
 -10   0  12      178.93      225.13      7.80 o 
  -8   0  12       31.03       60.66      4.35 o 
  -6   0  12      900.51      941.74     26.65 o 
  -4   0  12      494.42      573.83     19.79 o 
  -2   0  12     1256.86     1387.26     29.72 o 
   0   0  12     1128.91     1250.00     24.20 o 
   2   0  12      793.97      837.24     23.53 o 
   4   0  12       11.49       19.71      4.05 o 
   6   0  12      231.97      234.74     10.77 o 
   8   0  12     1968.24     1866.69    141.37 o 
  10   0  12       19.05       17.31      5.25 o 
  12   0  12       70.27       55.08      7.02 o 
 -19   1  12       65.73       61.71      3.29 o 
 -17   1  12       86.10       86.26      4.19 o 
 -15   1  12      270.02      286.99      7.27 o 
 -13   1  12       11.25        9.54      1.78 o 
 -11   1  12       21.62       25.54      2.22 o 
  -9   1  12     1035.13     1108.66     13.89 o 
  -7   1  12        1.72        1.69      1.58 o 
  -5   1  12       23.09       16.99      2.42 o 
  -3   1  12      114.53      122.33      5.52 o 
  -1   1  12      268.74      289.76      8.80 o 
   1   1  12      253.81      265.37     10.20 o 
   3   1  12        1.59        4.83      2.10 o 
   5   1  12       59.57       57.46      4.42 o 
   7   1  12       43.63       44.22      4.12 o 
   9   1  12      447.56      453.35     13.45 o 
  11   1  12      526.91      537.06     12.03 o 
 -18   2  12        2.95        3.75      1.56 o 
 -16   2  12       78.80       87.24      3.80 o 
 -14   2  12      579.18      560.02     10.31 o 
 -12   2  12     1707.50     1770.23     17.64 o 
 -10   2  12      140.45      186.79      6.59 o 
  -8   2  12      126.38       99.52      6.17 o 
  -6   2  12        0.22       -0.39      2.75 o 
  -4   2  12      733.65      814.35     19.75 o 
  -2   2  12     1602.51     1763.66     23.97 o 
   0   2  12        6.78        8.04      2.22 o 
   2   2  12       11.54        8.94      2.31 o 
   4   2  12        1.15       -2.46      2.46 o 
   6   2  12      934.40      896.48     18.93 o 
   8   2  12      582.72      517.76     18.52 o 
  10   2  12        4.04        1.85      2.67 o 
 -17   3  12       18.86       32.36      5.01 o 
 -15   3  12      167.33      204.40      6.73 o 
 -13   3  12        9.65       10.15      2.37 o 
 -11   3  12      303.33      316.76     11.92 o 
  -9   3  12     1711.21     1836.91     24.52 o 
  -7   3  12      159.43      148.62      8.72 o 
  -5   3  12       12.41       12.80      3.66 o 
  -3   3  12       59.43       58.69     10.16 o 
  -1   3  12      641.40      674.56     20.92 o 
   1   3  12      584.56      573.21     19.42 o 
   3   3  12      282.44      279.28     16.04 o 
   5   3  12      425.91      417.16     20.67 o 
   7   3  12      143.70      161.81      8.14 o 
 -12   4  12        7.08        4.93      4.95 o 
 -10   4  12        9.12        9.46      2.59 o 
  -8   4  12        0.59       -0.09      2.86 o 
  -6   4  12       53.27       65.65      4.72 o 
  -4   4  12      384.73      385.26     14.33 o 
  -2   4  12      107.53      120.55     11.23 o 
   0   4  12       13.32       11.17      4.10 o 
   2   4  12      144.74      131.43     11.08 o 
   4   4  12      352.53      338.83     15.61 o 
 -15   1  13     2313.34     2393.18     67.76 o 
 -13   1  13      598.58      578.51     19.71 o 
 -11   1  13      305.71      305.95     10.55 o 
  -9   1  13       13.85       12.21      2.26 o 
  -7   1  13     1148.25     1161.40     30.57 o 
  -5   1  13      535.41      522.39     14.07 o 
  -3   1  13     1141.47     1202.77     21.73 o 
  -1   1  13      655.53      683.09     19.92 o 
   1   1  13      293.93      360.04     10.50 o 
   3   1  13     1182.03     1232.06     27.32 o 
   5   1  13     1057.17     1047.34     22.44 o 
   7   1  13      613.22      637.50     20.50 o 
 -14   2  13      367.18      352.74     15.38 o 
 -12   2  13       76.50       85.28      5.33 o 
 -10   2  13        8.46        5.03      1.93 o 
  -8   2  13       75.31       79.43      4.89 o 
  -6   2  13     1085.78     1168.71     30.16 o 
  -4   2  13       18.36       22.56      3.60 o 
  -2   2  13      262.26      264.43     29.39 o 
   0   2  13        0.54        4.97      4.44 o 
   2   2  13      308.08      289.15     16.03 o 
   4   2  13       26.17       34.69      3.94 o 
  -9   3  13      362.45      328.19      9.25 o 
  -7   3  13       27.78       15.35      2.41 o 
  -5   3  13     1002.21     1016.75     20.42 o 
  -3   3  13      957.27      966.42     44.11 o 
  -1   3  13       20.46       22.51      5.15 o 
   1   3  13      104.48      110.88      9.54 o 
  -6   0  14     1398.27     1263.57     31.62 o 
  -4   0  14      101.38       95.69      8.98 o 
  -2   0  14       87.45       95.23      8.42 o 
                                                 
